# Supplementary material for: Bis(μ-4-chloro-2-oxidobenzoato)bis­[(1,10-phenanthroline)copper(II)] dihydrate
Source: Acta Crystallogr Sect E Struct Rep Online. 2010 Mar 10;66(Pt 4):m387–8. doi: 10.1107/S1600536810008354 (PMC2983983; doi:10.1107/S1600536810008354)
Supplement: Supplementary file 2 [file e-66-0m387-Isup2.hkl]

#
# h,k,l, Fc-squared, Fo-squared, sigma(Fo-squared) and status flag
#
data_I
_shelx_title ' p in P2(1)/c'
_shelx_refln_list_code          4
_shelx_F_calc_maximum      229.02
_exptl_crystal_F_000       876.00
_reflns_d_resolution_high  0.8347
 
loop_
 _symmetry_equiv_pos_as_xyz
 'x, y, z'
 '-x, y+1/2, -z+1/2'
 '-x, -y, -z'
 'x, -y-1/2, z-1/2'
 
_cell_length_a     8.1941
_cell_length_b    18.8509
_cell_length_c    11.8730
_cell_angle_alpha  90.000
_cell_angle_beta  105.993
_cell_angle_gamma  90.000
 
_shelx_F_squared_multiplier     1.000
 
loop_
 _refln_index_h
 _refln_index_k
 _refln_index_l
 _refln_F_squared_calc
 _refln_F_squared_meas
 _refln_F_squared_sigma
 _refln_observed_status
   1   0   0     1047.63     1070.77     88.83 o
   2   0   0     2599.00     2724.84     39.08 o
   3   0   0    11672.33    11535.62    137.47 o
   4   0   0     4487.44     4461.88     58.84 o
   5   0   0     2727.79     2658.56     44.93 o
   6   0   0      166.58      171.69     28.38 o
   7   0   0     1448.20     1417.45     71.81 o
   8   0   0       65.41       61.42     21.52 o
   9   0   0       39.62       23.28     21.52 o
   1   1   0     1603.21     1422.52     18.81 o
   2   1   0      430.04      436.28      8.90 o
   3   1   0      581.06      461.36     19.41 o
   4   1   0      420.93      477.48     12.54 o
   5   1   0       37.90       25.57      4.98 o
   6   1   0      182.77      169.33     14.18 o
   7   1   0       84.74       61.71     12.88 o
   8   1   0        0.00        0.00      9.15 o
   9   1   0        0.28        0.00     12.55 o
   0   2   0    45087.41    44548.19    703.39 o
   1   2   0       52.70       65.11      6.09 o
   2   2   0    45098.05    47880.96    394.22 o
   3   2   0     1990.25     1925.97     24.74 o
   4   2   0     2337.91     2469.08     28.11 o
   5   2   0     1067.79     1024.33     17.27 o
   6   2   0      294.54      323.41     13.85 o
   7   2   0      869.34      890.16     28.43 o
   8   2   0        1.70        4.77      9.27 o
   9   2   0      156.49      134.84     28.90 o
   1   3   0      810.29      840.41     15.61 o
   2   3   0    33011.48    35423.39    334.80 o
   3   3   0       10.27       18.03      5.66 o
   4   3   0      482.35      484.29     11.82 o
   5   3   0      143.08      113.80      7.42 o
   6   3   0       43.66       46.52      7.59 o
   7   3   0       12.38        6.89      9.04 o
   8   3   0        7.31        0.00      9.48 o
   9   3   0        1.26        0.00     13.49 o
   0   4   0     8429.08     8582.19    100.75 o
   1   4   0    13599.67    13849.75    111.37 o
   2   4   0    52448.97    54066.80    408.05 o
   3   4   0     1195.04     1119.54     31.79 o
   4   4   0     4879.01     5233.16     51.18 o
   5   4   0     4136.60     4102.42     37.57 o
   6   4   0       78.26       68.03      8.53 o
   7   4   0      657.79      733.51     27.12 o
   8   4   0      165.95      162.79     16.94 o
   9   4   0      250.33      235.88     21.88 o
   1   5   0        7.96        0.00      2.33 o
   2   5   0     1868.98     2086.78     26.32 o
   3   5   0        0.16        1.83      3.43 o
   4   5   0      294.63      341.67     12.86 o
   5   5   0       69.57       61.66      6.46 o
   6   5   0        0.17        0.00      5.62 o
   7   5   0        4.20        0.00      7.81 o
   8   5   0       23.67       58.33     12.60 o
   9   5   0       25.79        0.00     16.78 o
   0   6   0    14015.46    14135.49    163.88 o
   1   6   0      247.86      241.04      7.77 o
   2   6   0    16840.83    17291.48    141.77 o
   3   6   0    10204.32    10214.93     79.03 o
   4   6   0     4805.43     4932.13     45.98 o
   5   6   0     2559.50     2586.71     46.91 o
   6   6   0       11.09       15.87      7.05 o
   7   6   0      506.07      474.64     23.83 o
   8   6   0      117.53      124.95     15.91 o
   9   6   0      231.42      206.20     20.42 o
   1   7   0      119.84      147.46      9.10 o
   2   7   0     2293.58     2559.15     29.15 o
   3   7   0      685.93      601.57     11.71 o
   4   7   0      606.40      666.74     14.98 o
   5   7   0       26.13       25.92      5.79 o
   6   7   0        8.37       17.88      6.66 o
   7   7   0      197.36      194.29     17.26 o
   8   7   0       28.68       18.89     13.40 o
   0   8   0     1486.25     1215.40     27.92 o
   1   8   0       11.05        9.53      3.45 o
   2   8   0     4355.11     4167.92     35.51 o
   3   8   0     2527.85     2600.64     29.94 o
   4   8   0     2418.33     2398.90     30.09 o
   5   8   0     1186.10     1205.29     21.81 o
   6   8   0       78.70       68.41     10.78 o
   7   8   0      709.35      731.19     29.19 o
   8   8   0       11.10        4.94     10.62 o
   1   9   0     2667.92     2676.91     26.88 o
   2   9   0      403.96      452.67     10.63 o
   3   9   0      302.04      263.97     10.51 o
   4   9   0      167.63      195.92     10.19 o
   5   9   0      412.12      400.86     14.29 o
   6   9   0      239.22      224.20     14.19 o
   7   9   0       14.79        3.51      9.78 o
   8   9   0        0.06       14.13     12.27 o
   0  10   0    13644.83    13769.81    129.70 o
   1  10   0      331.90      356.62      9.98 o
   2  10   0     3728.02     3520.71     39.95 o
   3  10   0     2522.99     2512.68     31.44 o
   4  10   0      717.39      682.94     19.13 o
   5  10   0     4022.33     3984.70     45.29 o
   6  10   0        8.28        7.55      7.43 o
   7  10   0      588.27      611.89     28.92 o
   8  10   0       71.23       88.59     24.92 o
   1  11   0       12.95        1.56      3.58 o
   2  11   0      363.53      352.46     12.13 o
   3  11   0       14.11       16.44      5.28 o
   4  11   0      144.44      177.61     14.41 o
   5  11   0        6.34        6.56      6.99 o
   6  11   0        5.74        0.00      7.21 o
   7  11   0        1.38        4.52     10.54 o
   8  11   0        0.29        0.00     10.93 o
   0  12   0     2462.72     2228.36     37.09 o
   1  12   0       13.54       20.10      4.93 o
   2  12   0      784.52      723.00     16.61 o
   3  12   0      433.08      406.41     14.16 o
   4  12   0      241.85      246.06     12.70 o
   5  12   0      864.86      870.20     24.27 o
   6  12   0       13.27       13.50      9.11 o
   7  12   0      568.58      576.64     29.71 o
   1  13   0      263.35      289.42     11.91 o
   2  13   0        9.51        8.67      4.97 o
   3  13   0      142.54      129.59      9.71 o
   4  13   0       68.78       73.65      9.14 o
   5  13   0        1.37        0.00      6.08 o
   6  13   0       34.52       10.07      8.66 o
   7  13   0       27.25       18.49     14.40 o
   0  14   0     1540.95     1438.82     31.12 o
   1  14   0      228.80      220.29     11.28 o
   2  14   0     1322.81     1254.37     23.53 o
   3  14   0      218.86      226.76     12.50 o
   4  14   0      407.24      406.30     16.18 o
   5  14   0      630.54      685.65     20.97 o
   6  14   0        5.41        3.52      8.75 o
   7  14   0      438.81      426.71     40.80 o
   1  15   0       21.61       14.25      5.68 o
   2  15   0       75.73       80.24      8.62 o
   3  15   0       91.23       68.23      8.67 o
   4  15   0       20.69        9.11      7.34 o
   5  15   0        1.14        1.54      7.11 o
   6  15   0        0.15        3.83      9.28 o
   7  15   0       43.62       52.20     23.13 o
   0  16   0     1628.69     1533.94     50.55 o
   1  16   0      178.18      175.79     15.29 o
   2  16   0      894.76      908.50     21.47 o
   3  16   0      290.99      307.94     14.93 o
   4  16   0      124.67      109.75     17.17 o
   5  16   0      459.17      479.02     19.32 o
   6  16   0        1.12        0.00      9.47 o
   1  17   0       59.48       33.15      9.56 o
   2  17   0       78.33       77.43     10.04 o
   3  17   0        2.24        8.74      6.93 o
   4  17   0       35.56       34.74      8.48 o
   5  17   0       76.22       64.82     11.25 o
   6  17   0        1.82        0.00     10.42 o
   0  18   0      372.57      338.84     32.47 o
   1  18   0       30.44       31.94      8.25 o
   2  18   0      203.41      202.14     13.13 o
   3  18   0       73.38       71.17      9.81 o
   4  18   0      127.01      122.22     13.79 o
   5  18   0       28.38       29.01      9.49 o
   1  19   0       65.58       56.26      9.69 o
   2  19   0       13.84       22.57      8.32 o
   3  19   0        8.10        0.00      6.87 o
   4  19   0       25.69       29.01      9.61 o
   5  19   0        0.17        2.00      9.71 o
   0  20   0      507.39      509.51     31.17 o
   1  20   0        6.59        3.68      7.78 o
   2  20   0      573.13      621.99     27.46 o
   3  20   0      415.60      433.89     21.45 o
   4  20   0       39.59       54.34     11.31 o
   1  21   0        1.51        3.60      8.97 o
   2  21   0        0.81        0.00      8.71 o
   3  21   0       13.90       12.20     10.80 o
   0  22   0      184.53      202.47     23.70 o
   1  22   0       13.09       17.34     12.09 o
   2  22   0       86.66       91.09     18.69 o
  -9   1   1      130.19      116.58     19.52 o
  -8   1   1      291.56      286.07     19.81 o
  -7   1   1     1683.60     1718.28     51.17 o
  -6   1   1        4.84        2.29      4.31 o
  -5   1   1     6954.75     7115.17    103.69 o
  -4   1   1      134.22      118.89      9.99 o
  -3   1   1     3882.04     3762.44     39.11 o
  -2   1   1       16.65       13.90      2.66 o
  -1   1   1     1892.59     1972.58     37.40 o
   0   1   1    29132.35    30130.42    277.40 o
   1   1   1        3.13        4.81      1.86 o
   2   1   1     3997.86     3982.52     53.18 o
   3   1   1      285.88      321.87      9.30 o
   4   1   1     1276.51     1285.50     19.02 o
   5   1   1     1588.30     1529.31     23.12 o
   6   1   1      447.00      419.91     17.65 o
   7   1   1      940.39     1028.41     27.75 o
   8   1   1       27.26       21.01     11.06 o
   9   1   1        6.81        9.04     14.70 o
  -9   2   1        0.87        6.35     12.80 o
  -8   2   1        0.40        7.51      9.40 o
  -7   2   1       61.93       54.50     15.40 o
  -6   2   1      120.40      147.02      8.44 o
  -5   2   1      529.69      554.78     16.30 o
  -4   2   1      100.56      100.75      6.59 o
  -3   2   1     1527.23     1513.64     21.14 o
  -2   2   1      456.43      619.64     17.13 o
  -1   2   1      324.99      451.82     16.28 o
   0   2   1     6147.77     6278.49     62.74 o
   1   2   1      435.46      357.55      7.25 o
   2   2   1     2324.07     2823.04     34.21 o
   3   2   1     1005.04     1137.77     20.38 o
   4   2   1        0.36        0.00      3.48 o
   5   2   1        3.89        2.72      4.14 o
   6   2   1        5.39        6.43      6.40 o
   7   2   1       35.52       37.92     11.28 o
   8   2   1       15.60       15.26     11.03 o
   9   2   1       47.53       57.81     18.02 o
  -9   3   1      244.64      294.69     33.98 o
  -8   3   1      113.19      129.04     15.39 o
  -7   3   1     1335.02     1475.71     35.66 o
  -6   3   1      258.64      263.92     12.61 o
  -5   3   1     8587.13     8591.19     71.34 o
  -4   3   1      461.13      430.19     11.67 o
  -3   3   1     8393.92     8446.77     74.97 o
  -2   3   1    46734.56    51003.59    419.09 o
  -1   3   1     2540.80     2930.49     28.60 o
   0   3   1     2976.83     3383.70     40.02 o
   1   3   1     6782.10     6528.85     62.08 o
   2   3   1     4381.94     4103.48     52.03 o
   3   3   1     1625.45     1417.26     19.81 o
   4   3   1      606.08      514.66     12.29 o
   5   3   1      682.19      632.03     16.14 o
   6   3   1       32.16       30.60      7.85 o
   7   3   1      610.48      639.24     26.59 o
   8   3   1       21.29       19.70     11.07 o
   9   3   1      115.62      129.40     23.14 o
  -9   4   1        8.66        0.19     11.01 o
  -8   4   1       42.78       58.95     12.28 o
  -7   4   1        8.28       11.02      8.72 o
  -6   4   1       21.13       14.23      5.01 o
  -5   4   1        4.29       14.84      4.86 o
  -4   4   1     1364.82     1434.18     24.25 o
  -3   4   1        5.54        2.49      3.04 o
  -2   4   1    26927.29    28146.76    241.74 o
  -1   4   1      897.69      793.80     19.36 o
   0   4   1      263.16      358.04      9.52 o
   1   4   1     6826.46     6653.32     58.92 o
   2   4   1     1444.94     1619.39     29.97 o
   3   4   1      155.64      142.73      6.78 o
   4   4   1     1601.71     1685.46     23.32 o
   5   4   1      896.79      882.21     17.94 o
   6   4   1       13.72       11.75      8.05 o
   7   4   1      116.10      122.65     16.94 o
   8   4   1       95.63       95.11     15.23 o
   9   4   1        0.92        8.28     11.98 o
  -9   5   1      136.56      142.69     18.15 o
  -8   5   1      104.58      118.04     14.83 o
  -7   5   1      752.16      698.72     27.35 o
  -6   5   1       58.63       40.97      6.47 o
  -5   5   1     1145.80     1084.43     21.26 o
  -4   5   1      928.88      907.12     17.56 o
  -3   5   1    12628.72    12818.92    109.71 o
  -2   5   1     2873.90     2839.92     37.24 o
  -1   5   1     1101.05      953.02     14.01 o
   0   5   1     3545.56     3223.95     37.34 o
   1   5   1     5056.27     5018.58     47.95 o
   2   5   1      929.99      731.90     28.29 o
   3   5   1      122.95      135.48      6.88 o
   4   5   1     3646.86     3702.96     38.66 o
   5   5   1      916.92      950.22     20.85 o
   6   5   1      185.85      192.31     15.77 o
   7   5   1      278.08      276.54     19.79 o
   8   5   1       53.93       37.75     12.69 o
  -9   6   1        0.86       14.58     16.58 o
  -8   6   1        1.00        0.83     13.23 o
  -7   6   1        7.27        4.08      8.95 o
  -6   6   1        0.18        0.00      4.59 o
  -5   6   1       34.59       24.95      5.67 o
  -4   6   1     7880.55     8463.48     66.68 o
  -3   6   1     2438.19     2569.61     31.91 o
  -2   6   1        7.45        5.58      3.76 o
  -1   6   1     1375.87     1340.86     18.75 o
   0   6   1      486.74      575.65     11.91 o
   1   6   1       42.57       63.11      5.06 o
   2   6   1        3.31       11.18      3.62 o
   3   6   1     2084.65     2292.57     29.24 o
   4   6   1        1.88        8.26      4.49 o
   5   6   1       56.11       55.55      6.89 o
   6   6   1        5.24       11.88      8.78 o
   7   6   1       11.86        8.22      9.65 o
   8   6   1      111.14      141.88     17.54 o
  -9   7   1      131.25      140.09     20.63 o
  -8   7   1       87.91      101.54     16.58 o
  -7   7   1      990.87      982.12     40.81 o
  -6   7   1        0.88        0.00      4.95 o
  -5   7   1     2278.81     2302.72     33.72 o
  -4   7   1     7960.97     8250.57     71.18 o
  -3   7   1     7879.87     8217.52     64.21 o
  -2   7   1     4763.74     4962.60     59.19 o
  -1   7   1     1008.45     1072.69     17.17 o
   0   7   1     5060.27     4742.79     47.91 o
   1   7   1      299.97      355.60     10.51 o
   2   7   1     5400.31     5277.59     47.06 o
   3   7   1     5302.68     5107.31     44.53 o
   4   7   1      551.47      507.80     18.64 o
   5   7   1      838.86      856.22     21.80 o
   6   7   1      190.49      207.65     18.89 o
   7   7   1      282.52      282.13     20.58 o
   8   7   1       39.68       50.23     14.06 o
  -8   8   1        0.44        0.00     10.63 o
  -7   8   1        0.39        0.00      9.15 o
  -6   8   1       42.19       34.15      7.34 o
  -5   8   1        0.93        0.00      4.60 o
  -4   8   1     1829.18     1942.56     26.52 o
  -3   8   1      774.96      781.06     15.51 o
  -2   8   1        4.55        5.47      3.75 o
  -1   8   1      821.46      929.15     15.37 o
   0   8   1      470.09      463.07     12.02 o
   1   8   1     2275.04     2351.24     27.08 o
   2   8   1     1951.24     2078.55     24.08 o
   3   8   1       89.43      114.37      7.06 o
   4   8   1      160.23      153.50      8.84 o
   5   8   1      183.71      161.57     10.67 o
   6   8   1      112.53       98.23     13.23 o
   7   8   1      108.80      108.35     15.45 o
   8   8   1        1.47        3.59     10.95 o
  -8   9   1       65.69       81.83     15.23 o
  -7   9   1      317.83      307.42     18.83 o
  -6   9   1      452.08      393.63     16.58 o
  -5   9   1     1937.85     1862.97     28.24 o
  -4   9   1      501.01      488.76     23.80 o
  -3   9   1     2084.70     1977.13     26.41 o
  -2   9   1     3446.80     3354.52     34.89 o
  -1   9   1     5652.67     5746.82     45.23 o
   0   9   1     3094.51     3007.89     28.69 o
   1   9   1       25.54       41.31      4.53 o
   2   9   1     5281.27     5164.46     43.11 o
   3   9   1      769.12      794.20     17.20 o
   4   9   1      245.27      229.92     10.81 o
   5   9   1      664.23      679.57     23.04 o
   6   9   1       27.22       23.25     10.44 o
   7   9   1      551.10      612.19     29.41 o
   8   9   1       44.91       38.33     14.36 o
  -8  10   1        1.35        0.00     11.12 o
  -7  10   1       32.83       22.66      9.71 o
  -6  10   1      504.87      523.00     25.48 o
  -5  10   1      267.40      243.26     13.23 o
  -4  10   1        0.12        0.00      4.33 o
  -3  10   1      180.53      215.35     10.77 o
  -2  10   1       40.80       44.89      7.27 o
  -1  10   1      169.89      138.14      7.00 o
   0  10   1      570.73      655.01     14.22 o
   1  10   1       80.05      102.62      6.35 o
   2  10   1       17.29       15.08      4.34 o
   3  10   1        4.72        9.30      4.90 o
   4  10   1        4.66        6.65      5.30 o
   5  10   1       20.06       13.18      6.39 o
   6  10   1       53.46       34.50     10.94 o
   7  10   1       14.01        8.59     10.51 o
   8  10   1        0.88        5.20     12.54 o
  -8  11   1        9.45       33.60     13.63 o
  -7  11   1      336.40      333.28     20.52 o
  -6  11   1      508.87      467.21     17.35 o
  -5  11   1     1357.66     1457.03     30.35 o
  -4  11   1      160.26      141.19      9.79 o
  -3  11   1      438.38      416.33     13.64 o
  -2  11   1      627.34      608.43     16.11 o
  -1  11   1     2053.10     1966.80     23.56 o
   0  11   1     5094.92     5046.96     43.45 o
   1  11   1      278.82      254.09      9.33 o
   2  11   1     2825.56     2721.94     32.72 o
   3  11   1       69.20       83.76      7.66 o
   4  11   1       92.83      104.04      8.87 o
   5  11   1     1561.58     1617.26     31.72 o
   6  11   1       15.76       17.58     10.37 o
   7  11   1      235.81      275.11     22.49 o
   8  11   1       21.87        7.42     18.29 o
  -8  12   1       98.60       78.25     19.85 o
  -7  12   1        0.09        8.25     10.96 o
  -6  12   1      137.84      146.36     13.14 o
  -5  12   1       22.41       13.70      7.39 o
  -4  12   1       47.30       43.80      7.11 o
  -3  12   1      144.97      137.13      9.60 o
  -2  12   1       81.81       87.98      7.79 o
  -1  12   1      150.99      116.82      7.11 o
   0  12   1      474.14      508.55     12.60 o
   1  12   1      511.64      501.37     14.16 o
   2  12   1       10.00        7.08      4.64 o
   3  12   1       88.62       89.34      9.69 o
   4  12   1      590.58      568.97     17.20 o
   5  12   1        2.43       11.29      6.95 o
   6  12   1       23.80       13.53     10.16 o
   7  12   1        5.98        0.00     10.57 o
  -7  13   1      838.23      783.35     40.06 o
  -6  13   1        3.40        0.46      7.21 o
  -5  13   1      829.75      864.73     22.13 o
  -4  13   1      482.03      502.24     17.03 o
  -3  13   1     1076.11     1070.85     21.91 o
  -2  13   1     2871.05     2940.77     36.53 o
  -1  13   1      217.14      249.64     11.25 o
   0  13   1     4411.52     4366.40     41.59 o
   1  13   1      183.26      181.10      9.94 o
   2  13   1     1334.10     1343.14     23.42 o
   3  13   1      513.72      470.91     15.70 o
   4  13   1       69.07       72.21      8.50 o
   5  13   1      820.58      844.61     28.32 o
   6  13   1       18.53        4.94     11.28 o
   7  13   1      183.74      181.99     23.39 o
  -7  14   1       23.34       26.39     10.76 o
  -6  14   1       20.25       11.75      7.75 o
  -5  14   1       18.72       21.87      7.69 o
  -4  14   1       68.29       58.66      8.54 o
  -3  14   1      141.09      139.70     10.38 o
  -2  14   1        1.08        3.38      5.43 o
  -1  14   1      296.11      280.18     12.26 o
   0  14   1      291.78      312.91     12.47 o
   1  14   1        0.14        0.00      4.40 o
   2  14   1       15.24        5.43      5.45 o
   3  14   1      478.07      413.73     17.29 o
   4  14   1        3.97        5.42      6.40 o
   5  14   1       14.27       33.18      8.54 o
   6  14   1        0.18        3.19     11.80 o
   7  14   1        0.03       19.19     20.34 o
  -7  15   1      127.31       88.66     17.13 o
  -6  15   1       23.59       33.41      9.28 o
  -5  15   1      322.41      323.56     16.13 o
  -4  15   1       72.11       68.59      8.98 o
  -3  15   1      296.04      323.45     18.54 o
  -2  15   1      225.80      193.67     11.61 o
  -1  15   1      429.58      403.70     14.78 o
   0  15   1     1112.34     1095.50     23.95 o
   1  15   1      111.95      100.50      8.72 o
   2  15   1      716.27      790.06     26.43 o
   3  15   1      108.20      108.87     10.05 o
   4  15   1      489.65      540.10     26.64 o
   5  15   1       85.03      111.23     13.04 o
   6  15   1       59.98       28.29     14.77 o
  -6  16   1       11.95        2.90      8.53 o
  -5  16   1      105.17      106.52     11.39 o
  -4  16   1        0.71       10.42      6.94 o
  -3  16   1       34.09       42.84      7.99 o
  -2  16   1        0.80        7.36      6.15 o
  -1  16   1      259.77      258.90     13.04 o
   0  16   1      156.14      166.70     12.14 o
   1  16   1        5.77       10.62      5.92 o
   2  16   1      582.57      588.37     19.11 o
   3  16   1       41.42       36.04      8.03 o
   4  16   1       21.39       12.10      7.23 o
   5  16   1        6.01        0.00      8.51 o
   6  16   1        9.97       12.21     13.87 o
  -6  17   1        1.83        0.00      8.71 o
  -5  17   1      281.44      281.01     16.51 o
  -4  17   1      162.81      197.73     13.69 o
  -3  17   1      348.28      375.10     16.64 o
  -2  17   1      584.86      585.79     19.38 o
  -1  17   1       57.68       56.81      8.81 o
   0  17   1     1267.11     1244.04     30.77 o
   1  17   1      248.92      250.70     17.09 o
   2  17   1      330.48      357.99     15.74 o
   3  17   1      184.18      196.37     14.43 o
   4  17   1      281.56      290.73     16.01 o
   5  17   1      134.73      152.32     22.23 o
  -5  18   1        1.00        6.05      8.42 o
  -4  18   1        1.77        7.05      7.62 o
  -3  18   1        2.54        0.00      7.36 o
  -2  18   1        0.04        3.22      6.50 o
  -1  18   1        1.33        2.94      7.01 o
   0  18   1        8.66        7.34      6.84 o
   1  18   1      148.08      122.16     12.07 o
   2  18   1        6.18       12.95      6.89 o
   3  18   1       10.50        0.00      7.05 o
   4  18   1       18.69        2.98      8.34 o
   5  18   1       13.47        0.00      9.53 o
  -5  19   1      119.06      105.13     13.55 o
  -4  19   1       38.33       52.04      9.95 o
  -3  19   1      295.98      304.34     20.76 o
  -2  19   1      312.24      331.32     17.88 o
  -1  19   1       29.24       36.85      9.28 o
   0  19   1      136.07      132.85     12.56 o
   1  19   1        0.10        6.91      7.68 o
   2  19   1      664.37      671.42     26.14 o
   3  19   1      178.29      208.26     14.53 o
   4  19   1      110.96      120.76     12.57 o
  -4  20   1       22.51       27.92     10.58 o
  -3  20   1        0.45        0.00      8.85 o
  -2  20   1        0.94        0.00      7.23 o
  -1  20   1        2.36        9.05      8.26 o
   0  20   1        0.01        2.59      7.50 o
   1  20   1       31.03       40.63      9.65 o
   2  20   1        6.32        7.33      8.07 o
   3  20   1        4.02        5.90      8.86 o
   4  20   1        1.81        0.00      8.46 o
  -3  21   1      103.65       81.72     16.41 o
  -2  21   1       84.22       81.46     12.19 o
  -1  21   1        6.96        9.27      9.62 o
   0  21   1      115.51      121.05     13.57 o
   1  21   1        5.30        2.81      9.20 o
   2  21   1      181.47      162.49     14.94 o
   3  21   1        1.24        0.00     10.50 o
  -2  22   1        4.81        7.07     12.31 o
  -1  22   1       92.24       90.02     16.72 o
   0  22   1        6.35       29.52     11.69 o
   1  22   1        2.02        9.28     12.08 o
  -9   0   2        7.53        0.55     24.20 o
  -8   0   2      671.44      676.18     57.76 o
  -7   0   2     2096.67     2103.07     49.76 o
  -6   0   2      219.35      207.08     13.10 o
  -5   0   2     5804.80     5888.35     75.06 o
  -4   0   2      143.17      131.39     73.43 o
  -3   0   2     1160.74     1236.16     32.78 o
  -2   0   2      235.77      234.09     27.15 o
  -1   0   2     7680.13     7332.39    104.98 o
   0   0   2      149.31      176.93      6.36 o
   1   0   2       76.37      149.68     11.55 o
   2   0   2       19.21       43.31      5.54 o
   3   0   2      230.95      188.79      9.41 o
   4   0   2     1145.42     1103.92     33.89 o
   5   0   2     2455.21     2632.57     57.00 o
   6   0   2      290.83      295.66     22.99 o
   7   0   2      916.80      971.25     40.09 o
   8   0   2        4.89        0.00     14.76 o
  -9   1   2       18.61        2.20     27.50 o
  -8   1   2       43.11       19.22     12.14 o
  -7   1   2      527.17      526.81     15.55 o
  -6   1   2      146.02      151.64      8.34 o
  -5   1   2      262.53      301.10      9.77 o
  -4   1   2      606.97      676.77     18.58 o
  -3   1   2      754.45      735.89     13.66 o
  -2   1   2     1272.31     1320.85     16.58 o
  -1   1   2     1960.67     1976.57     20.01 o
   0   1   2     4928.54     5748.37     53.02 o
   1   1   2     1918.43     1869.31     22.95 o
   2   1   2      390.82      414.53      8.22 o
   3   1   2      577.67      567.35     12.49 o
   4   1   2       68.98       73.16      6.13 o
   5   1   2      149.13      129.27     10.71 o
   6   1   2       91.20       85.75      9.94 o
   7   1   2       11.01        4.79      8.52 o
   8   1   2        5.87        0.87     10.05 o
  -9   2   2       14.64        0.50     18.43 o
  -8   2   2      386.17      416.98     22.20 o
  -7   2   2      761.70      810.35     18.64 o
  -6   2   2     1590.40     1662.48     22.82 o
  -5   2   2     5427.38     5429.93     47.26 o
  -4   2   2      118.75      134.16      8.69 o
  -3   2   2      646.41      504.12     12.32 o
  -2   2   2     4904.57     5456.33     49.05 o
  -1   2   2    14883.26    14864.19    116.69 o
   0   2   2     3880.60     3776.62     86.09 o
   1   2   2     2330.30     2028.39     22.14 o
   2   2   2     5221.12     5201.11     48.56 o
   3   2   2     1235.29     1360.01     18.09 o
   4   2   2     3321.83     3179.29     33.98 o
   5   2   2     1370.78     1434.93     54.61 o
   6   2   2      417.68      454.75     20.70 o
   7   2   2     1296.43     1327.10     40.57 o
   8   2   2        0.12        5.45      9.93 o
  -9   3   2        3.67        4.72     28.05 o
  -8   3   2        4.17        1.99      9.33 o
  -7   3   2      187.51      198.28     11.07 o
  -6   3   2        9.83       10.79      4.92 o
  -5   3   2     1461.63     1529.76     21.29 o
  -4   3   2      435.29      443.56     11.53 o
  -3   3   2     1326.23     1337.22     21.19 o
  -2   3   2     4858.77     5263.45     53.02 o
  -1   3   2      385.77      393.87     13.81 o
   0   3   2      339.51      389.05      8.47 o
   1   3   2      933.72      863.43     14.65 o
   2   3   2     1135.56     1267.22     20.04 o
   3   3   2       36.56       52.86      4.79 o
   4   3   2      607.56      665.86     15.15 o
   5   3   2       48.46       54.94      8.40 o
   6   3   2       19.63       18.78      7.44 o
   7   3   2      162.10      148.85     18.06 o
   8   3   2       14.98       18.61     11.19 o
  -9   4   2      132.15      111.83     21.51 o
  -8   4   2      373.74      357.40     21.33 o
  -7   4   2      754.70      783.86     18.70 o
  -6   4   2      128.96      119.63     11.33 o
  -5   4   2      911.72      912.94     16.76 o
  -4   4   2      938.40      956.08     16.09 o
  -3   4   2     8870.63     8762.91     99.01 o
  -2   4   2     1589.83     1562.71     20.21 o
  -1   4   2      366.33      334.44      8.04 o
   0   4   2      861.84      739.44     12.82 o
   1   4   2       23.03       13.98      3.61 o
   2   4   2     5325.93     5206.58     50.75 o
   3   4   2      599.15      623.94     16.00 o
   4   4   2     1160.68     1144.81     19.01 o
   5   4   2     1462.42     1474.13     29.24 o
   6   4   2       69.24       51.11     10.36 o
   7   4   2      119.51      153.22     16.59 o
   8   4   2        0.92        7.18     11.00 o
  -9   5   2       52.70       56.61     18.15 o
  -8   5   2       58.92       46.09     12.69 o
  -7   5   2        3.22        3.43      6.01 o
  -6   5   2       40.63       35.65      6.14 o
  -5   5   2      190.70      157.99      8.66 o
  -4   5   2     3219.69     3433.22     33.26 o
  -3   5   2      312.22      321.43      9.03 o
  -2   5   2       11.15        8.16      2.47 o
  -1   5   2        0.33        0.00      2.08 o
   0   5   2       67.63      102.49      8.94 o
   1   5   2        0.06        0.00      2.71 o
   2   5   2      556.29      623.10     13.86 o
   3   5   2      119.54      133.31      7.09 o
   4   5   2       13.57        9.33      4.63 o
   5   5   2       21.14       23.39      7.18 o
   6   5   2       55.83       72.12     11.96 o
   7   5   2      131.42      142.57     16.07 o
   8   5   2        2.47        5.39     10.71 o
  -9   6   2      105.24      116.38     37.02 o
  -8   6   2      394.88      376.14     22.22 o
  -7   6   2      367.98      364.63     14.56 o
  -6   6   2      387.86      395.73     14.33 o
  -5   6   2     1523.50     1445.29     24.47 o
  -4   6   2       25.96       36.87      6.46 o
  -3   6   2     7230.66     7495.53     67.29 o
  -2   6   2     3556.37     3576.22     45.33 o
  -1   6   2     1926.27     1913.99     24.50 o
   0   6   2     1538.23     1430.05     23.31 o
   1   6   2      972.24     1038.58     17.86 o
   2   6   2     4089.84     3749.24     39.48 o
   3   6   2       10.60        4.12      3.59 o
   4   6   2      964.21      915.36     17.72 o
   5   6   2      874.02      854.47     26.28 o
   6   6   2      118.22      116.83     13.76 o
   7   6   2       63.88       56.68     13.32 o
   8   6   2       18.03       33.49     13.16 o
  -9   7   2        0.79        0.98     15.41 o
  -8   7   2       26.18       10.80     10.93 o
  -7   7   2       11.22        8.23      6.65 o
  -6   7   2      442.60      430.16     14.70 o
  -5   7   2       89.87       71.63      7.07 o
  -4   7   2        0.07        2.68      4.57 o
  -3   7   2        9.66        2.96      4.24 o
  -2   7   2      529.74      508.30     12.84 o
  -1   7   2        3.43        0.76      3.16 o
   0   7   2       43.90       19.68      5.14 o
   1   7   2      180.18      182.97      8.10 o
   2   7   2      605.16      678.76     13.83 o
   3   7   2      361.16      371.30     11.75 o
   4   7   2      180.74      189.95     11.84 o
   5   7   2        0.50        0.00      9.21 o
   6   7   2       32.45       46.21     10.89 o
   7   7   2        1.46        8.19      9.75 o
   8   7   2        4.55        3.38     11.64 o
  -9   8   2       78.62       82.92     19.61 o
  -8   8   2      154.30      167.70     20.91 o
  -7   8   2       59.63       68.60     10.17 o
  -6   8   2      720.33      793.04     20.81 o
  -5   8   2     1446.98     1430.40     23.62 o
  -4   8   2      101.54      108.22      9.11 o
  -3   8   2     3645.48     3190.68     34.07 o
  -2   8   2     2083.07     2076.86     26.64 o
  -1   8   2     8821.58     8334.62     66.82 o
   0   8   2     1155.49     1083.41     17.23 o
   1   8   2     2373.12     2261.09     25.40 o
   2   8   2     7106.56     7101.03     60.62 o
   3   8   2      845.93      872.01     20.05 o
   4   8   2     2807.85     2733.09     32.59 o
   5   8   2       34.86       39.74     15.75 o
   6   8   2       33.30       25.56     10.47 o
   7   8   2      628.62      675.37     37.45 o
   8   8   2        8.71        0.00     11.35 o
  -8   9   2        0.17        0.00     11.58 o
  -7   9   2       42.04       32.87      8.53 o
  -6   9   2       17.77       13.05      6.76 o
  -5   9   2       82.23       71.65      9.58 o
  -4   9   2       22.84       21.98      5.25 o
  -3   9   2      639.17      592.84     15.03 o
  -2   9   2     2389.04     2598.33     29.85 o
  -1   9   2      410.21      470.32     11.84 o
   0   9   2     2793.65     2852.49     28.49 o
   1   9   2       88.89       78.89      5.69 o
   2   9   2       74.40       84.04      6.02 o
   3   9   2      200.52      219.83      9.85 o
   4   9   2       35.19       36.20      6.21 o
   5   9   2      143.51      125.73     14.88 o
   6   9   2       18.94        9.93      9.90 o
   7   9   2        3.63       13.84     10.82 o
   8   9   2        9.55        7.66     14.61 o
  -8  10   2      263.78      260.35     28.19 o
  -7  10   2      415.68      430.73     17.44 o
  -6  10   2       44.48       35.22      7.42 o
  -5  10   2     1215.82     1199.72     23.25 o
  -4  10   2      234.87      238.88     11.48 o
  -3  10   2     1734.31     1664.77     24.82 o
  -2  10   2     1141.25     1226.00     23.69 o
  -1  10   2      381.95      377.35     14.56 o
   0  10   2     5524.72     5605.69     46.39 o
   1  10   2      216.42      247.06      8.93 o
   2  10   2      801.93      746.19     14.42 o
   3  10   2      348.96      373.89     16.83 o
   4  10   2      248.27      202.25     18.58 o
   5  10   2       77.73       82.76     12.97 o
   6  10   2       18.14        5.99     10.14 o
   7  10   2      234.26      216.55     20.68 o
  -8  11   2        0.29        6.97     14.15 o
  -7  11   2       22.24        5.87      7.63 o
  -6  11   2       13.49        8.67      6.85 o
  -5  11   2       81.12       94.46      9.21 o
  -4  11   2        1.56        0.23      5.07 o
  -3  11   2       43.43       36.23      6.16 o
  -2  11   2        1.49        0.11      4.04 o
  -1  11   2      101.47      115.73      6.77 o
   0  11   2       18.41       22.70      4.59 o
   1  11   2      748.24      778.29     14.90 o
   2  11   2      214.07      200.50      9.82 o
   3  11   2       83.02       85.14      7.73 o
   4  11   2      545.68      552.60     17.13 o
   5  11   2       22.58       29.03     10.41 o
   6  11   2        8.97        3.55      9.72 o
   7  11   2       18.57       17.49     12.89 o
  -8  12   2       60.27       56.03     21.80 o
  -7  12   2      241.02      231.80     17.47 o
  -6  12   2       96.96       87.17     10.03 o
  -5  12   2      844.15      889.46     21.43 o
  -4  12   2       10.01       10.34      5.61 o
  -3  12   2     3112.57     3017.64     41.21 o
  -2  12   2      141.02      132.23      8.89 o
  -1  12   2     2669.07     2598.81     29.19 o
   0  12   2     5371.27     5470.12     48.00 o
   1  12   2      290.40      258.79     11.50 o
   2  12   2     1775.27     1741.05     26.20 o
   3  12   2      249.30      238.26     11.79 o
   4  12   2      333.58      351.30     15.82 o
   5  12   2      733.68      729.03     29.70 o
   6  12   2      161.90      199.45     19.66 o
   7  12   2      201.95      268.23     26.97 o
  -7  13   2       12.05       11.54      8.55 o
  -6  13   2        0.04        7.50      7.22 o
  -5  13   2       45.93       36.13      7.98 o
  -4  13   2        9.26        7.26      5.50 o
  -3  13   2       33.04       38.22      6.94 o
  -2  13   2      171.77      176.04     10.68 o
  -1  13   2        0.71        0.00      4.55 o
   0  13   2       88.77       99.37      7.52 o
   1  13   2        3.99        0.00      4.55 o
   2  13   2      336.37      339.95     13.23 o
   3  13   2        3.07        5.53      5.62 o
   4  13   2       59.82       46.72      7.84 o
   5  13   2        1.75        0.00      9.99 o
   6  13   2        8.71        3.56     14.53 o
   7  13   2        2.32       15.62     18.48 o
  -7  14   2      184.37      199.28     14.98 o
  -6  14   2       54.50       47.67      9.75 o
  -5  14   2      469.84      473.61     18.19 o
  -4  14   2        0.63        0.00      5.88 o
  -3  14   2     1146.95     1140.77     23.30 o
  -2  14   2      632.69      635.45     18.30 o
  -1  14   2     1003.24      945.34     22.85 o
   0  14   2     1208.90     1196.98     20.50 o
   1  14   2       88.94       96.13      8.48 o
   2  14   2      794.01      779.68     19.70 o
   3  14   2       42.08       29.67      6.84 o
   4  14   2      103.54      139.25     11.09 o
   5  14   2      122.50      111.29     15.91 o
   6  14   2       78.90      106.52     17.13 o
  -7  15   2        3.13        0.00      9.15 o
  -6  15   2       12.36        5.33      9.39 o
  -5  15   2       39.21       33.26      8.14 o
  -4  15   2        0.10        0.00      6.15 o
  -3  15   2        0.67        6.33      6.03 o
  -2  15   2       77.40       69.28      8.19 o
  -1  15   2      528.37      539.63     19.02 o
   0  15   2       71.80       83.52      9.05 o
   1  15   2      193.22      183.40     11.16 o
   2  15   2      806.73      842.58     29.47 o
   3  15   2       93.69       88.01      9.30 o
   4  15   2       14.86       21.06      7.37 o
   5  15   2       11.14       10.44     10.25 o
   6  15   2        2.72        7.44     13.23 o
  -6  16   2       18.19       16.84      8.95 o
  -5  16   2      722.42      709.25     28.57 o
  -4  16   2       71.84       49.04      8.79 o
  -3  16   2      413.31      439.82     16.94 o
  -2  16   2      309.26      334.04     14.97 o
  -1  16   2      660.53      696.50     27.52 o
   0  16   2      888.68      906.95     27.26 o
   1  16   2        0.77        0.00      5.40 o
   2  16   2      128.91      136.67     10.71 o
   3  16   2      119.62      108.76     11.47 o
   4  16   2      163.25      157.66     12.41 o
   5  16   2       49.36       62.92     12.68 o
   6  16   2       27.25       25.11     24.67 o
  -6  17   2        2.75        6.19      8.80 o
  -5  17   2        7.76        8.73      7.99 o
  -4  17   2        5.73        1.69      7.13 o
  -3  17   2       32.24       21.45      7.38 o
  -2  17   2       98.68       92.68      9.94 o
  -1  17   2        0.94        5.96      6.74 o
   0  17   2        4.25        6.82      6.80 o
   1  17   2      296.57      255.34     15.00 o
   2  17   2       54.29       30.88      7.43 o
   3  17   2        3.55        6.23      6.92 o
   4  17   2       24.47       26.76      9.49 o
   5  17   2       38.35       50.97     15.27 o
  -5  18   2      221.69      216.89     15.83 o
  -4  18   2        4.87        1.19      7.24 o
  -3  18   2      506.98      534.15     21.74 o
  -2  18   2      106.09      107.83     10.48 o
  -1  18   2      473.50      489.52     21.68 o
   0  18   2        8.82        0.00      6.74 o
   1  18   2      185.15      183.65     15.75 o
   2  18   2      692.69      682.72     26.14 o
   3  18   2       38.90       38.46      9.55 o
   4  18   2      336.89      374.69     19.37 o
   5  18   2       89.51       42.56     17.78 o
  -5  19   2       27.15       39.00     10.96 o
  -4  19   2        0.06        0.00      7.64 o
  -3  19   2      102.63      108.84     11.23 o
  -2  19   2       18.64       26.13      8.77 o
  -1  19   2        3.06        0.00      7.00 o
   0  19   2      160.94      158.54     13.72 o
   1  19   2      181.71      176.15     13.98 o
   2  19   2       40.71       24.41      8.64 o
   3  19   2       58.20       37.79      9.40 o
   4  19   2        1.11       13.14      8.97 o
  -4  20   2       54.39       57.39     10.90 o
  -3  20   2      144.20      139.93     14.67 o
  -2  20   2       62.75       60.82     10.86 o
  -1  20   2        2.39        4.19      8.01 o
   0  20   2       25.27       33.01      9.11 o
   1  20   2        0.07        0.00      7.69 o
   2  20   2       74.88       90.63     12.09 o
   3  20   2       13.79       17.53      9.95 o
  -3  21   2        0.01        0.00     10.63 o
  -2  21   2        0.33        0.00      9.44 o
  -1  21   2       72.98       64.26     11.85 o
   0  21   2        0.45        6.57      8.62 o
   1  21   2        0.09        0.00      8.67 o
   2  21   2       25.52       15.91      9.70 o
  -2  22   2        9.75        7.62     12.35 o
  -1  22   2       14.43       19.31     13.45 o
   0  22   2      102.02      115.38     23.25 o
   1  22   2        9.90       22.59     12.65 o
  -8   1   3      205.10      222.83     20.25 o
  -7   1   3      271.46      274.45     27.14 o
  -6   1   3      161.44      147.76      8.66 o
  -5   1   3     4224.24     4302.33     40.06 o
  -4   1   3      126.60      122.06      6.66 o
  -3   1   3     1905.43     1748.26     37.11 o
  -2   1   3     2738.37     2657.18     27.70 o
  -1   1   3    11018.59    11151.19     99.41 o
   0   1   3    11970.71    12368.11     99.38 o
   1   1   3      208.19      167.21      5.18 o
   2   1   3     4809.38     4766.29     61.56 o
   3   1   3       33.48       30.20      4.08 o
   4   1   3      137.07      120.73      9.70 o
   5   1   3     1089.27     1066.41     25.48 o
   6   1   3      442.26      438.56     19.66 o
   7   1   3      754.91      855.14     27.95 o
   8   1   3       17.56       13.53     11.12 o
  -8   2   3        5.83        0.05      8.55 o
  -7   2   3      116.18      123.64     13.02 o
  -6   2   3       33.33       34.93      7.22 o
  -5   2   3      520.44      496.72     12.77 o
  -4   2   3      373.19      374.84     10.15 o
  -3   2   3     1373.44     1411.39     21.72 o
  -2   2   3      249.62      256.41      7.18 o
  -1   2   3     5201.40     5124.59     46.30 o
   0   2   3     2136.52     2311.40     27.62 o
   1   2   3     1840.23     2065.11     23.73 o
   2   2   3      276.97      298.65      9.96 o
   3   2   3     1282.74     1253.11     19.52 o
   4   2   3      252.86      289.69     13.56 o
   5   2   3      254.21      300.14     15.30 o
   6   2   3      234.63      242.63     15.92 o
   7   2   3        0.17        1.65      9.35 o
   8   2   3       23.68       21.20     12.32 o
  -8   3   3      201.44      181.68     13.60 o
  -7   3   3      689.93      690.02     19.97 o
  -6   3   3      106.36       98.13      7.89 o
  -5   3   3      944.80      935.71     24.54 o
  -4   3   3     1020.83     1129.60     17.44 o
  -3   3   3      901.08      934.10     21.24 o
  -2   3   3       79.91       76.16     12.23 o
  -1   3   3      928.16      974.13     16.24 o
   0   3   3     1400.26     1253.15     19.36 o
   1   3   3     1574.36     1643.49     21.24 o
   2   3   3      739.24      580.69     13.82 o
   3   3   3      506.79      535.56     11.14 o
   4   3   3     1510.74     1431.81     46.33 o
   5   3   3      140.63      152.97     12.15 o
   6   3   3       96.69      106.86     11.73 o
   7   3   3      459.87      437.85     34.43 o
   8   3   3        1.40        0.00     11.22 o
  -9   4   3       14.79       59.96     26.40 o
  -8   4   3        5.85       17.61      8.73 o
  -7   4   3       27.71       22.15      6.60 o
  -6   4   3       49.02       45.31      6.40 o
  -5   4   3       14.00        8.18      4.08 o
  -4   4   3        1.67        1.57      3.73 o
  -3   4   3      632.62      607.59     12.63 o
  -2   4   3     1973.47     2156.58     26.26 o
  -1   4   3       84.02       71.97      5.37 o
   0   4   3      427.70      533.07     11.63 o
   1   4   3     2465.48     2385.82     28.79 o
   2   4   3      474.28      461.72     10.75 o
   3   4   3      897.70      907.64     16.54 o
   4   4   3       68.69       68.53      8.16 o
   5   4   3      123.22      138.52     12.01 o
   6   4   3       46.74       33.30     12.07 o
   7   4   3       94.84       82.22     14.02 o
   8   4   3        2.66        8.22     11.86 o
  -9   5   3       41.83       51.16     26.95 o
  -8   5   3      461.95      534.71     20.44 o
  -7   5   3      329.54      384.08     17.78 o
  -6   5   3      558.13      565.04     22.75 o
  -5   5   3      454.86      412.61     13.77 o
  -4   5   3      251.07      199.18      8.21 o
  -3   5   3    14849.01    13906.47    107.69 o
  -2   5   3      519.91      538.36     12.94 o
  -1   5   3     5156.73     4963.88     49.11 o
   0   5   3     6600.80     6791.14     63.29 o
   1   5   3      247.35      216.87      8.51 o
   2   5   3     5933.67     5714.87     52.17 o
   3   5   3      395.74      462.36     11.70 o
   4   5   3     3430.54     3418.21     51.97 o
   5   5   3     1567.94     1600.62     43.56 o
   6   5   3       17.96       20.58      9.24 o
   7   5   3       75.91       71.44     13.76 o
   8   5   3        0.95        0.00     11.70 o
  -9   6   3       10.37       30.25     24.75 o
  -8   6   3        3.93       10.19      8.14 o
  -7   6   3      112.06      119.44     11.12 o
  -6   6   3       63.55       38.76      6.31 o
  -5   6   3     1243.84     1193.53     20.43 o
  -4   6   3     1411.10     1493.56     21.18 o
  -3   6   3      382.29      376.35      9.81 o
  -2   6   3      640.46      721.91     12.67 o
  -1   6   3      262.76      303.46     15.72 o
   0   6   3        9.58        6.56      3.36 o
   1   6   3       11.21        3.45      2.98 o
   2   6   3       34.48       33.33      4.72 o
   3   6   3        2.13        0.00      3.86 o
   4   6   3      277.48      294.86     16.31 o
   5   6   3        2.78        0.79      7.29 o
   6   6   3        0.10        2.88      8.14 o
   7   6   3        5.50       11.22     10.32 o
   8   6   3       66.13       56.93     15.19 o
  -9   7   3       38.52       62.16     30.80 o
  -8   7   3      160.53      175.60     15.91 o
  -7   7   3       90.35       93.55     10.08 o
  -6   7   3      262.79      233.99     12.80 o
  -5   7   3      497.13      451.81     13.66 o
  -4   7   3      401.48      396.69     12.90 o
  -3   7   3     2208.95     2051.64     26.85 o
  -2   7   3      875.33      898.72     14.72 o
  -1   7   3      714.83      672.96     14.39 o
   0   7   3       25.77       33.94      4.92 o
   1   7   3        8.17        2.02      3.46 o
   2   7   3     2454.81     2342.53     28.42 o
   3   7   3       43.25       53.08      6.14 o
   4   7   3      848.91      822.00     23.24 o
   5   7   3       19.71       19.34      8.55 o
   6   7   3      333.10      319.47     20.97 o
   7   7   3      163.30      149.34     17.61 o
   8   7   3        1.49        1.69     13.09 o
  -9   8   3        0.61        0.00     22.55 o
  -8   8   3       46.68       59.71     11.33 o
  -7   8   3      107.31       89.96     10.46 o
  -6   8   3      144.41      123.53      9.69 o
  -5   8   3        2.76        9.73      5.31 o
  -4   8   3      396.80      465.86     13.41 o
  -3   8   3       16.13        3.60      4.01 o
  -2   8   3       17.27       26.02      3.77 o
  -1   8   3     1497.00     1415.18     19.28 o
   0   8   3     1093.18     1066.08     17.80 o
   1   8   3     1073.99     1141.59     17.63 o
   2   8   3        0.00        0.00      3.60 o
   3   8   3      405.07      416.56     12.20 o
   4   8   3        4.91        3.78      7.27 o
   5   8   3      231.58      236.61     18.13 o
   6   8   3       23.99       16.84     10.05 o
   7   8   3       21.46       25.31     18.98 o
   8   8   3       14.55        5.21     19.11 o
  -8   9   3      235.46      255.15     26.28 o
  -7   9   3       10.99       18.08      7.80 o
  -6   9   3     1075.14     1067.29     26.54 o
  -5   9   3     2679.38     2741.18     37.56 o
  -4   9   3       68.16       81.31      7.35 o
  -3   9   3     1756.15     1719.51     24.40 o
  -2   9   3      846.25      877.49     14.11 o
  -1   9   3      149.24      112.12      6.36 o
   0   9   3      703.45      593.66     12.93 o
   1   9   3      611.88      574.53     15.70 o
   2   9   3     2162.81     2085.72     24.75 o
   3   9   3       47.36       37.49      5.86 o
   4   9   3     1086.21     1087.43     26.94 o
   5   9   3       97.88       47.19     10.65 o
   6   9   3      215.16      197.72     18.97 o
   7   9   3      222.31      200.44     23.10 o
  -8  10   3        0.43        3.58      9.45 o
  -7  10   3        5.88        4.59      8.61 o
  -6  10   3       43.27       27.47      7.18 o
  -5  10   3        0.22        0.00      5.30 o
  -4  10   3        8.51        3.70      4.73 o
  -3  10   3        4.20        0.00      4.12 o
  -2  10   3      101.73       97.58      6.20 o
  -1  10   3      947.57      901.83     15.45 o
   0  10   3      116.86      127.05      7.62 o
   1  10   3        0.09        0.09      3.52 o
   2  10   3      541.10      537.67     14.38 o
   3  10   3      104.65      115.33      9.46 o
   4  10   3       15.84       11.53      6.99 o
   5  10   3       15.65        7.37      8.66 o
   6  10   3       10.24        0.06     10.48 o
   7  10   3        1.56       10.39     12.79 o
  -8  11   3      509.35      521.34     24.48 o
  -7  11   3      100.29      106.79     12.33 o
  -6  11   3      416.03      359.46     16.52 o
  -5  11   3      570.49      584.52     17.77 o
  -4  11   3      432.15      403.14     14.31 o
  -3  11   3     2165.98     2059.96     29.00 o
  -2  11   3        9.80        2.63      4.39 o
  -1  11   3     1033.88      965.88     17.57 o
   0  11   3     2398.21     2480.66     28.38 o
   1  11   3       54.83       35.77      6.89 o
   2  11   3     1088.51     1160.55     21.50 o
   3  11   3      164.90      163.09      9.83 o
   4  11   3      598.28      641.32     23.07 o
   5  11   3      293.93      282.31     20.77 o
   6  11   3      223.62      235.22     20.72 o
   7  11   3      212.85      214.06     22.00 o
  -8  12   3        2.38        0.00     10.13 o
  -7  12   3       18.26       12.76      8.77 o
  -6  12   3        1.79        0.00      6.42 o
  -5  12   3        0.02        8.59      5.98 o
  -4  12   3       45.57       43.79      7.28 o
  -3  12   3     1362.75     1329.28     23.62 o
  -2  12   3      210.85      227.05     11.03 o
  -1  12   3      151.98      147.95      8.16 o
   0  12   3       17.24       10.90      4.57 o
   1  12   3        8.74        8.68      4.69 o
   2  12   3      483.51      510.10     15.03 o
   3  12   3      198.06      219.06     11.41 o
   4  12   3        1.46        3.18      7.58 o
   5  12   3       34.88       38.02     11.87 o
   6  12   3       65.05       68.27     14.47 o
   7  12   3       12.42        0.00     18.08 o
  -8  13   3      126.58      160.36     18.51 o
  -7  13   3      112.64       92.86     12.55 o
  -6  13   3      187.21      186.24     13.26 o
  -5  13   3      187.92      204.03     15.60 o
  -4  13   3        6.04        5.85      5.66 o
  -3  13   3      102.88      137.55     12.36 o
  -2  13   3       10.99        5.67      5.15 o
  -1  13   3      553.15      528.09     16.79 o
   0  13   3      332.17      315.66     11.55 o
   1  13   3       47.48       39.09      6.32 o
   2  13   3      232.56      213.03     11.45 o
   3  13   3       21.29       18.41      6.33 o
   4  13   3      184.84      164.32     13.29 o
   5  13   3       10.37       10.56     11.96 o
   6  13   3      131.25       84.08     16.53 o
  -7  14   3        3.67        0.00      8.78 o
  -6  14   3       40.75       65.78     10.10 o
  -5  14   3       18.53       22.09      7.62 o
  -4  14   3        6.17       10.53      6.13 o
  -3  14   3        0.66        0.71      5.62 o
  -2  14   3     1308.54     1374.64     25.00 o
  -1  14   3      426.84      401.05     14.81 o
   0  14   3       72.99       72.46      7.84 o
   1  14   3       37.61       32.08      6.44 o
   2  14   3       21.47       22.16      6.37 o
   3  14   3       13.21        6.17      6.82 o
   4  14   3       31.30       20.00      8.66 o
   5  14   3       48.57       59.94     14.02 o
   6  14   3        1.78       20.82     14.10 o
  -7  15   3       62.19       42.86     11.55 o
  -6  15   3      254.60      291.51     17.48 o
  -5  15   3      375.29      377.30     17.23 o
  -4  15   3       76.00       70.22      9.13 o
  -3  15   3      578.83      643.34     19.16 o
  -2  15   3        7.31       14.62      6.28 o
  -1  15   3     1500.77     1540.74     29.27 o
   0  15   3     1389.15     1377.82     27.21 o
   1  15   3      321.85      299.98     13.75 o
   2  15   3      474.80      482.81     20.09 o
   3  15   3      122.60      119.56     10.20 o
   4  15   3      418.51      460.50     21.23 o
   5  15   3      121.28      105.50     18.80 o
   6  15   3       67.96       56.30     20.96 o
  -6  16   3        0.31        0.00      8.09 o
  -5  16   3       71.53       59.69      9.44 o
  -4  16   3        0.02        0.00      6.59 o
  -3  16   3       65.13       45.30      8.37 o
  -2  16   3        1.47        9.46      7.07 o
  -1  16   3        6.37       12.48      6.98 o
   0  16   3       25.82       36.01      7.91 o
   1  16   3      114.83      107.11      9.64 o
   2  16   3        1.43        0.00      6.14 o
   3  16   3        0.58        0.00      6.14 o
   4  16   3       62.60       62.81     11.61 o
   5  16   3        2.19        0.00     10.95 o
  -6  17   3       71.28       42.17     11.42 o
  -5  17   3      103.19       92.01     14.80 o
  -4  17   3       21.48        9.52      6.97 o
  -3  17   3      159.31      163.17     12.21 o
  -2  17   3       44.76       36.23      7.94 o
  -1  17   3      113.44      110.41     11.11 o
   0  17   3       17.48       16.81      7.51 o
   1  17   3      238.29      209.41     14.05 o
   2  17   3      284.14      316.52     15.36 o
   3  17   3        2.23       10.14      7.51 o
   4  17   3      135.44      154.28     15.65 o
   5  17   3       50.13       43.56     19.07 o
  -5  18   3        9.20        2.44      8.35 o
  -4  18   3       97.02      107.43     11.39 o
  -3  18   3        9.13        8.26      7.13 o
  -2  18   3        6.05        8.56      7.82 o
  -1  18   3       65.74       66.24     11.52 o
   0  18   3       10.65        1.40      7.15 o
   1  18   3      141.19      128.60     12.30 o
   2  18   3        0.75        1.96      7.60 o
   3  18   3        0.45        0.81      7.30 o
   4  18   3       13.02       25.33     10.42 o
  -5  19   3      165.74      197.44     16.83 o
  -4  19   3        2.29        0.00      7.91 o
  -3  19   3      231.61      247.30     15.25 o
  -2  19   3       27.21       27.57      9.01 o
  -1  19   3      150.08      194.33     15.00 o
   0  19   3       29.87       27.08      8.52 o
   1  19   3        0.70        0.00      7.12 o
   2  19   3      164.25      152.29     13.42 o
   3  19   3        0.60        0.00      8.29 o
   4  19   3      102.01      132.01     20.05 o
  -4  20   3       13.60        9.41      9.61 o
  -3  20   3        2.38        4.67      9.24 o
  -2  20   3       31.25       35.69     10.39 o
  -1  20   3        4.03        0.19      8.44 o
   0  20   3        0.23        1.08      8.01 o
   1  20   3        0.06        0.64      7.79 o
   2  20   3       28.01       20.08      9.38 o
   3  20   3       25.12       23.17     12.73 o
  -3  21   3      358.10      341.49     25.47 o
  -2  21   3        3.63        0.00      9.32 o
  -1  21   3       53.93       38.97      9.99 o
   0  21   3       86.00      101.39     13.23 o
   1  21   3       25.73       25.12      9.77 o
   2  21   3      120.51      128.97     16.26 o
  -1  22   3        8.04       14.73     12.75 o
   0  22   3        0.25        0.00      9.76 o
  -9   0   4        0.24        0.00     20.35 o
  -8   0   4      265.30      334.37     30.77 o
  -7   0   4       28.66       19.35     22.32 o
  -6   0   4     1328.18     1304.71     37.76 o
  -5   0   4      832.42      808.91     41.03 o
  -4   0   4     1754.45     1839.68     39.22 o
  -3   0   4      399.06      357.91     20.17 o
  -2   0   4     5135.60     5211.99    158.42 o
  -1   0   4     7033.69     6854.53    107.16 o
   0   0   4      219.10      323.80     11.71 o
   1   0   4     3428.76     3405.08     57.52 o
   2   0   4     6164.17     6160.00     88.26 o
   3   0   4      835.54      821.32     27.65 o
   4   0   4      341.30      313.89     21.40 o
   5   0   4       38.08       43.12     12.22 o
   6   0   4     1431.35     1462.46     52.08 o
   7   0   4      213.13      235.87     31.74 o
   8   0   4      383.42      374.16     42.58 o
  -9   1   4        0.68        0.00     19.80 o
  -8   1   4       21.67       25.68     10.50 o
  -7   1   4       52.00       25.70      8.76 o
  -6   1   4       55.55       58.38      6.81 o
  -5   1   4        0.86        0.00      3.99 o
  -4   1   4      748.62      797.05     14.47 o
  -3   1   4       82.83       61.58      4.40 o
  -2   1   4       28.51       22.19      3.64 o
  -1   1   4      984.58      822.85     12.96 o
   0   1   4     1456.39     1636.58     20.96 o
   1   1   4     1223.21     1135.90     16.46 o
   2   1   4     2400.97     2614.49     34.47 o
   3   1   4       87.07      118.42      9.92 o
   4   1   4       20.71       14.76      6.06 o
   5   1   4        0.07        0.00      6.12 o
   6   1   4        1.30        5.07      7.50 o
   7   1   4        6.11        0.44      8.89 o
   8   1   4        1.67        0.01     11.52 o
  -9   2   4       19.72        0.00     21.45 o
  -8   2   4      620.24      586.96     24.12 o
  -7   2   4      153.81      180.86     14.54 o
  -6   2   4     1512.81     1502.84     24.47 o
  -5   2   4     1527.04     1413.52     21.64 o
  -4   2   4     1672.36     1563.07     24.71 o
  -3   2   4     5285.46     4892.43     42.46 o
  -2   2   4        6.98       13.77      4.51 o
  -1   2   4     6865.79     6786.27     78.47 o
   0   2   4     3050.44     3238.89     37.65 o
   1   2   4      209.25      197.91      8.68 o
   2   2   4     2272.63     2201.52     26.65 o
   3   2   4       11.02       16.13      5.54 o
   4   2   4     1757.70     1746.95     32.07 o
   5   2   4      163.11      154.36     12.92 o
   6   2   4      844.89      898.96     27.39 o
   7   2   4      336.57      356.05     24.86 o
   8   2   4      112.62      118.71     27.13 o
  -9   3   4       47.92       70.41     28.60 o
  -8   3   4        4.23        3.58      8.72 o
  -7   3   4       37.51       22.80      8.33 o
  -6   3   4        6.25        0.00      5.30 o
  -5   3   4        7.48        5.73      4.22 o
  -4   3   4      117.32      100.70      7.17 o
  -3   3   4     1004.16     1009.89     15.43 o
  -2   3   4      153.60      168.16      6.67 o
  -1   3   4       12.49        6.36      3.10 o
   0   3   4     3512.61     3546.60     40.95 o
   1   3   4      582.06      581.33     12.40 o
   2   3   4      803.48      932.80     14.01 o
   3   3   4       54.56       68.47      7.72 o
   4   3   4       29.33       15.12      6.96 o
   5   3   4        1.28        1.93      6.31 o
   6   3   4      119.32      114.90     14.24 o
   7   3   4       49.95       29.74     11.44 o
   8   3   4       22.17        5.45     13.70 o
  -9   4   4       26.24        0.00     15.75 o
  -8   4   4      347.99      354.74     23.25 o
  -7   4   4       55.00       54.90     10.20 o
  -6   4   4     1618.74     1651.39     36.71 o
  -5   4   4      711.45      627.26     14.75 o
  -4   4   4      920.50      909.64     19.34 o
  -3   4   4     1866.29     1675.82     26.90 o
  -2   4   4     1091.29     1235.48     22.35 o
  -1   4   4     3400.50     3165.38     35.48 o
   0   4   4      745.27      717.53     22.58 o
   1   4   4     4377.88     4339.43     45.88 o
   2   4   4      232.17      180.12     10.14 o
   3   4   4       54.43       30.79      6.40 o
   4   4   4     3723.65     3833.48     55.73 o
   5   4   4       53.04       41.49      8.52 o
   6   4   4      838.76      870.76     30.77 o
   7   4   4      222.73      235.99     36.52 o
   8   4   4       52.98       35.67     17.96 o
  -9   5   4       20.05       26.66     17.69 o
  -8   5   4        5.62        4.82      9.61 o
  -7   5   4        0.70        2.05      7.70 o
  -6   5   4       59.04       57.18      8.18 o
  -5   5   4       11.65        0.40      4.49 o
  -4   5   4      149.34      163.44      8.27 o
  -3   5   4      407.87      431.75     15.93 o
  -2   5   4      609.88      682.62     12.70 o
  -1   5   4        4.86        3.49      3.48 o
   0   5   4       82.73      105.64      7.03 o
   1   5   4        0.55        0.96      3.51 o
   2   5   4       45.98       42.42      5.00 o
   3   5   4       22.64       17.73      5.76 o
   4   5   4      146.04      156.95     15.95 o
   5   5   4      146.34      146.96     12.93 o
   6   5   4       33.14       15.84      9.29 o
   7   5   4        0.97        0.00      9.21 o
   8   5   4        0.24        6.59     15.65 o
  -9   6   4       22.08        8.60     15.15 o
  -8   6   4      375.04      412.36     25.50 o
  -7   6   4      141.84      168.75     13.82 o
  -6   6   4      238.70      266.48     15.03 o
  -5   6   4       53.03       38.34      6.39 o
  -4   6   4     1401.25     1392.06     19.79 o
  -3   6   4     2693.80     2588.00     29.22 o
  -2   6   4       53.96       66.67      5.77 o
  -1   6   4      805.00      704.81     15.40 o
   0   6   4      459.56      627.95     14.95 o
   1   6   4     3212.73     3159.86     36.33 o
   2   6   4     1342.18     1202.77     21.70 o
   3   6   4      300.64      313.14     13.20 o
   4   6   4     3037.66     2963.54     44.63 o
   5   6   4      148.95      141.42     14.97 o
   6   6   4      394.35      429.66     35.73 o
   7   6   4       69.02       69.37     14.05 o
  -9   7   4       59.39       24.31     16.50 o
  -8   7   4        0.74       10.87      9.94 o
  -7   7   4       52.59       51.25      8.97 o
  -6   7   4      545.55      542.73     18.56 o
  -5   7   4        7.37        3.24      4.92 o
  -4   7   4      132.13      114.89     11.07 o
  -3   7   4      110.60       89.52      6.51 o
  -2   7   4      987.93      985.13     17.58 o
  -1   7   4      894.47     1142.84     18.03 o
   0   7   4      142.71      131.49      8.12 o
   1   7   4     1737.20     1843.96     28.80 o
   2   7   4       17.01       13.46      4.37 o
   3   7   4        1.73        1.88      4.86 o
   4   7   4        2.91       13.41      7.26 o
   5   7   4        6.48        7.44      9.21 o
   6   7   4       83.24       71.37     13.11 o
   7   7   4        2.25        0.00     10.13 o
  -9   8   4        6.80        9.18     14.67 o
  -8   8   4      263.02      240.44     19.16 o
  -7   8   4       22.85        5.02      7.38 o
  -6   8   4      928.14      883.82     22.95 o
  -5   8   4     1323.45     1278.43     22.37 o
  -4   8   4      512.97      481.61     13.69 o
  -3   8   4     3327.54     3062.95     33.59 o
  -2   8   4      244.03      261.12     10.62 o
  -1   8   4     1736.53     1498.83     20.66 o
   0   8   4      140.99      113.58      6.61 o
   1   8   4      278.23      268.05     10.45 o
   2   8   4     3882.49     3982.40     39.41 o
   3   8   4        6.76        4.78      5.45 o
   4   8   4      953.30      944.93     28.97 o
   5   8   4       41.04       48.21     11.05 o
   6   8   4      263.66      286.10     21.90 o
   7   8   4       90.38      102.77     20.69 o
  -8   9   4      114.05       95.86     14.60 o
  -7   9   4       14.02        8.86      7.83 o
  -6   9   4       11.50       18.58      7.41 o
  -5   9   4      115.83      125.20     11.94 o
  -4   9   4       43.91       32.74      6.05 o
  -3   9   4      105.76      101.15      7.42 o
  -2   9   4        0.18        1.61      3.57 o
  -1   9   4      358.99      343.16     10.08 o
   0   9   4        4.09        1.97      3.48 o
   1   9   4      903.15      826.11     19.16 o
   2   9   4     1383.13     1301.79     58.21 o
   3   9   4      261.50      266.67     13.38 o
   4   9   4        2.85        0.00      7.38 o
   5   9   4       15.61       30.40     10.65 o
   6   9   4        9.76       11.12     10.66 o
   7   9   4       20.46       42.42     13.90 o
  -8  10   4      125.80      100.54     16.58 o
  -7  10   4       97.63       91.54     11.81 o
  -6  10   4      337.01      384.80     19.10 o
  -5  10   4       52.51       42.95      7.53 o
  -4  10   4      914.28      931.72     19.36 o
  -3  10   4      988.17     1002.38     19.07 o
  -2  10   4      460.93      486.34     11.92 o
  -1  10   4      814.71      707.40     14.01 o
   0  10   4       81.75       88.42      6.58 o
   1  10   4      711.60      652.45     14.04 o
   2  10   4      871.05      805.76     16.06 o
   3  10   4      677.80      636.43     19.05 o
   4  10   4      746.29      717.40     27.35 o
   5  10   4        3.97        1.23      8.81 o
   6  10   4      458.28      518.40     34.40 o
   7  10   4       74.66       56.46     16.33 o
  -8  11   4       54.60       53.97     12.86 o
  -7  11   4       14.31       14.50      8.21 o
  -6  11   4        0.18        0.00      7.15 o
  -5  11   4      246.00      244.77     13.64 o
  -4  11   4      897.34      953.83     24.70 o
  -3  11   4      108.55      122.83      8.90 o
  -2  11   4       20.81       28.72      5.80 o
  -1  11   4      921.40      902.42     16.47 o
   0  11   4       17.31        6.76      4.22 o
   1  11   4        9.88       10.53      4.77 o
   2  11   4        0.88        7.18      4.99 o
   3  11   4        3.15        0.00      6.44 o
   4  11   4      115.02      103.57     14.06 o
   5  11   4       16.98        9.95     10.42 o
   6  11   4       13.61       17.25     12.00 o
   7  11   4       14.59        0.00     50.33 o
  -8  12   4      273.72      313.36     23.85 o
  -7  12   4      107.98      133.73     17.73 o
  -6  12   4      354.64      372.61     19.24 o
  -5  12   4      149.69      197.25     12.95 o
  -4  12   4       83.94       80.62      8.63 o
  -3  12   4      401.58      405.97     14.36 o
  -2  12   4        3.36        1.89      6.00 o
  -1  12   4     1150.36     1064.82     18.66 o
   0  12   4     1235.78     1221.10     21.47 o
   1  12   4      204.57      232.49     10.25 o
   2  12   4      896.36      884.82     19.12 o
   3  12   4        5.85        0.00      5.85 o
   4  12   4      572.65      549.70     29.66 o
   5  12   4       11.40        0.66     10.30 o
   6  12   4      174.84      214.22     23.08 o
  -8  13   4        7.30        0.00     10.86 o
  -7  13   4       11.07        0.00      8.55 o
  -6  13   4       23.43       16.02      8.59 o
  -5  13   4       71.46       64.39      9.30 o
  -4  13   4       14.44        9.02      6.32 o
  -3  13   4       75.07       66.54      8.08 o
  -2  13   4      128.56      130.83     10.95 o
  -1  13   4        0.84        0.70      5.15 o
   0  13   4      164.59      173.26      9.66 o
   1  13   4       30.83       19.53      5.96 o
   2  13   4        1.86        0.00      5.20 o
   3  13   4        1.94        6.98      6.90 o
   4  13   4       42.36       40.19     13.20 o
   5  13   4        7.72        4.33     11.72 o
   6  13   4        0.00        0.00     11.97 o
  -7  14   4        7.29        0.00      9.23 o
  -6  14   4      475.75      458.30     21.34 o
  -5  14   4      140.49      180.64     14.69 o
  -4  14   4       57.83       47.47      8.01 o
  -3  14   4        5.92        4.85      5.75 o
  -2  14   4      188.69      189.88     11.77 o
  -1  14   4     1484.14     1476.59     26.03 o
   0  14   4      725.47      761.76     24.35 o
   1  14   4      666.89      631.46     17.52 o
   2  14   4      392.93      421.49     15.51 o
   3  14   4        9.70        0.00      7.30 o
   4  14   4      486.92      492.13     27.29 o
   5  14   4        4.75       11.12     12.44 o
   6  14   4      272.42      217.82     49.51 o
  -7  15   4        0.06        4.01     10.70 o
  -6  15   4       23.97       18.49     10.89 o
  -5  15   4       83.72       93.13     12.47 o
  -4  15   4        9.81        3.78      6.42 o
  -3  15   4        8.40        6.24      6.48 o
  -2  15   4        4.80        3.35      5.97 o
  -1  15   4       61.53       52.24      8.12 o
   0  15   4       26.07       23.61      7.20 o
   1  15   4       49.78       43.81      7.65 o
   2  15   4        0.09        6.34      6.27 o
   3  15   4        4.31        9.21      7.86 o
   4  15   4       51.46       28.26     12.21 o
   5  15   4        4.52       12.42     13.98 o
  -6  16   4       51.48       64.99     12.03 o
  -5  16   4        3.87       13.52      8.56 o
  -4  16   4      205.83      204.60     14.56 o
  -3  16   4      148.73      160.80     12.57 o
  -2  16   4       31.24       28.82      7.24 o
  -1  16   4       98.83       90.65      9.61 o
   0  16   4       11.51        6.78      6.89 o
   1  16   4      481.23      491.81     18.84 o
   2  16   4      291.64      279.72     14.50 o
   3  16   4       71.82       47.35     10.65 o
   4  16   4      289.64      338.87     25.41 o
   5  16   4       16.39       16.93     16.85 o
  -6  17   4       23.17       23.89     11.32 o
  -5  17   4       32.16       21.97      9.61 o
  -4  17   4      150.77      132.18     12.41 o
  -3  17   4        0.01        5.52      7.21 o
  -2  17   4       36.04       23.61      7.68 o
  -1  17   4       28.41       30.45      8.73 o
   0  17   4       15.84       19.50      7.69 o
   1  17   4       83.96       90.45     10.62 o
   2  17   4        0.47        0.40      7.28 o
   3  17   4        5.16        0.00      8.28 o
   4  17   4        1.37        5.88     12.77 o
  -5  18   4      106.57       97.66     13.13 o
  -4  18   4       32.50       13.63      7.67 o
  -3  18   4      393.76      435.84     18.99 o
  -2  18   4       56.30       64.65     10.64 o
  -1  18   4      404.54      410.69     19.13 o
   0  18   4      157.35      167.50     14.76 o
   1  18   4       28.34       17.41      8.15 o
   2  18   4      432.37      488.90     20.55 o
   3  18   4        2.33        0.00      8.37 o
   4  18   4      121.65      115.47     33.19 o
  -5  19   4        1.49        0.00     11.55 o
  -4  19   4        2.53        7.93      9.13 o
  -3  19   4        3.24        0.00      7.44 o
  -2  19   4       16.75       18.05      8.52 o
  -1  19   4      135.75      137.07     13.25 o
   0  19   4        2.18        1.17      7.63 o
   1  19   4       20.80       10.20      8.06 o
   2  19   4       57.22       21.33     11.55 o
   3  19   4        0.04        5.00     11.15 o
  -4  20   4       63.25       79.76     14.81 o
  -3  20   4      193.90      224.77     16.92 o
  -2  20   4       47.98       48.46     10.91 o
  -1  20   4      150.05      182.06     15.45 o
   0  20   4       21.60       31.64      9.57 o
   1  20   4      100.52      113.46     12.92 o
   2  20   4       81.68       92.40     12.99 o
  -3  21   4        2.46        0.91     11.82 o
  -2  21   4        1.08        0.00     10.15 o
  -1  21   4       20.26       27.55     10.57 o
   0  21   4        7.03        0.00      9.45 o
   1  21   4        0.07        0.00      9.11 o
  -9   1   5       75.22       74.46     15.35 o
  -8   1   5      541.30      526.32     27.15 o
  -7   1   5        3.92       10.37      7.58 o
  -6   1   5     2456.12     2276.72     41.08 o
  -5   1   5      170.28      159.15     12.05 o
  -4   1   5      886.17      809.43     14.59 o
  -3   1   5     5243.08     5091.52     48.04 o
  -2   1   5      152.46      147.23      8.98 o
  -1   1   5    13805.13    14505.91    119.62 o
   0   1   5     2405.58     2694.30     31.48 o
   1   1   5     7987.26     8186.75     74.04 o
   2   1   5     6010.44     6208.33     76.50 o
   3   1   5      904.25      929.56     22.11 o
   4   1   5     2801.18     2788.44     43.66 o
   5   1   5      115.05      124.78     12.54 o
   6   1   5     1135.97     1192.31     34.76 o
   7   1   5       13.35        9.44     10.23 o
  -9   2   5        0.36        0.00     11.34 o
  -8   2   5       49.32       31.60     10.46 o
  -7   2   5       13.22        8.28      7.54 o
  -6   2   5       40.63       33.13      7.38 o
  -5   2   5       30.94       38.92      7.74 o
  -4   2   5       11.46        7.56      4.30 o
  -3   2   5     1351.03     1436.95     21.08 o
  -2   2   5      383.77      411.04     12.06 o
  -1   2   5      103.15       86.00      6.30 o
   0   2   5      823.97      965.52     20.93 o
   1   2   5      418.34      500.96     12.03 o
   2   2   5      168.43      189.41     10.90 o
   3   2   5       11.48       14.87      6.04 o
   4   2   5        0.30        0.00      6.38 o
   5   2   5       36.72       24.79      8.59 o
   6   2   5       13.29        5.61      9.01 o
   7   2   5        2.66       21.24     11.51 o
  -9   3   5      136.94      130.69     17.68 o
  -8   3   5      614.70      647.88     26.13 o
  -7   3   5       99.13       73.92     11.06 o
  -6   3   5     1618.06     1738.76     31.98 o
  -5   3   5      566.33      619.03     15.93 o
  -4   3   5     2358.90     2226.98     27.21 o
  -3   3   5     1940.33     1859.32     21.98 o
  -2   3   5     2855.14     2929.24     35.15 o
  -1   3   5    19030.10    18577.70    194.11 o
   0   3   5     3996.62     4091.01     44.22 o
   1   3   5     8771.46     8649.83     73.05 o
   2   3   5     3689.11     3340.15     37.82 o
   3   3   5     2230.36     2370.58     37.32 o
   4   3   5     4046.28     3965.88     54.55 o
   5   3   5      126.50      141.32     13.16 o
   6   3   5     1333.98     1483.03     35.87 o
   7   3   5       49.89       48.84     12.81 o
  -9   4   5       17.75        0.00      9.26 o
  -8   4   5        4.19        0.00      8.65 o
  -7   4   5        1.00        0.00      7.19 o
  -6   4   5       31.80       35.47      8.86 o
  -5   4   5       30.16       27.93      5.96 o
  -4   4   5      332.35      376.03     11.22 o
  -3   4   5        0.98        7.55      3.13 o
  -2   4   5       31.07       38.98      4.41 o
  -1   4   5       53.34       93.01      6.65 o
   0   4   5      345.90      345.17     12.00 o
   1   4   5     1787.79     1876.00     26.61 o
   2   4   5      411.97      477.27     11.17 o
   3   4   5      135.71      139.67     11.28 o
   4   4   5        7.49        4.69      7.01 o
   5   4   5        7.56        0.00      7.10 o
   6   4   5       89.03       71.86     14.89 o
   7   4   5        0.65        8.31     10.60 o
  -9   5   5      188.86      176.74     23.02 o
  -8   5   5      713.75      664.77     41.60 o
  -7   5   5        0.67        0.00      7.45 o
  -6   5   5      662.57      553.88     25.47 o
  -5   5   5     1799.64     1750.25     49.24 o
  -4   5   5     1691.87     1604.52     31.34 o
  -3   5   5     4005.70     3870.72     38.47 o
  -2   5   5     1388.03     1468.51     21.84 o
  -1   5   5     1682.77     1553.82     24.27 o
   0   5   5     1581.68     1663.71     27.95 o
   1   5   5     4870.38     5148.08     47.36 o
   2   5   5     3294.67     3282.26     36.77 o
   3   5   5     1152.62     1145.90     25.52 o
   4   5   5     2000.29     2052.95     44.35 o
   5   5   5       59.96       64.39     10.37 o
   6   5   5      878.95      792.16     31.27 o
   7   5   5       39.66       31.33     12.82 o
  -9   6   5        4.40       15.23     10.27 o
  -8   6   5       73.60       76.34     13.55 o
  -7   6   5       85.41       70.15     22.94 o
  -6   6   5       84.24       73.79     12.20 o
  -5   6   5      208.35      229.76     13.60 o
  -4   6   5      376.90      359.55     11.52 o
  -3   6   5      338.00      318.28     10.34 o
  -2   6   5       85.53       78.11      6.14 o
  -1   6   5     1009.53     1095.63     18.73 o
   0   6   5      290.32      274.80     18.37 o
   1   6   5      259.96      253.82      9.79 o
   2   6   5       25.01       33.68      6.10 o
   3   6   5      125.73      107.49     11.45 o
   4   6   5      301.59      294.38     18.12 o
   5   6   5       56.82       57.64     11.65 o
   6   6   5        0.03        2.31     10.32 o
   7   6   5       19.80       14.15     11.93 o
  -9   7   5       98.71       99.31     20.11 o
  -8   7   5      288.71      320.12     21.26 o
  -7   7   5       35.28       49.73     10.87 o
  -6   7   5     1531.86     1660.80     44.19 o
  -5   7   5      306.58      315.81     14.07 o
  -4   7   5     2140.39     2220.37     31.98 o
  -3   7   5     4838.75     4745.63     43.40 o
  -2   7   5       73.74       89.59      6.72 o
  -1   7   5     4865.54     4583.35     41.66 o
   0   7   5        8.05        8.17      4.30 o
   1   7   5     4027.47     3849.38     43.27 o
   2   7   5     4591.31     4552.25     46.41 o
   3   7   5     2842.12     2788.26     59.24 o
   4   7   5     3302.22     3354.80     74.42 o
   5   7   5       14.34        2.00      9.12 o
   6   7   5      499.51      442.54     25.31 o
   7   7   5        9.86        1.31     11.07 o
  -9   8   5        0.81        0.00     10.07 o
  -8   8   5        3.28        4.97     10.15 o
  -7   8   5      195.75      185.86     16.70 o
  -6   8   5        4.52        0.00      7.47 o
  -5   8   5        1.35        5.00      5.94 o
  -4   8   5        8.37       11.05      4.96 o
  -3   8   5        2.55        1.71      4.01 o
  -2   8   5      235.92      262.67      9.75 o
  -1   8   5       91.67       88.92      6.72 o
   0   8   5       72.91       82.87      6.35 o
   1   8   5      480.80      517.94     13.38 o
   2   8   5       47.60       27.70      5.59 o
   3   8   5      110.62      128.80     11.70 o
   4   8   5      106.53      111.88     14.05 o
   5   8   5       13.23        0.74      8.66 o
   6   8   5        0.18        0.00     10.06 o
   7   8   5        4.51        0.00     13.66 o
  -8   9   5      339.33      342.04     22.74 o
  -7   9   5        7.82        0.00      8.65 o
  -6   9   5      511.80      472.99     22.63 o
  -5   9   5       27.26       25.66      6.91 o
  -4   9   5      409.86      376.33     14.83 o
  -3   9   5     2541.04     2444.61     33.00 o
  -2   9   5      171.21      193.82      9.01 o
  -1   9   5     2992.26     2954.88     30.96 o
   0   9   5      526.30      496.59     12.32 o
   1   9   5     2116.61     2138.41     29.03 o
   2   9   5     2935.71     2929.94     34.10 o
   3   9   5      451.68      492.01     19.72 o
   4   9   5     1236.63     1324.93     36.09 o
   5   9   5       14.43        2.58      9.28 o
   6   9   5      418.05      438.24     30.18 o
   7   9   5       19.38       46.91     21.92 o
  -8  10   5       81.92       69.99     16.10 o
  -7  10   5        4.57        0.00      8.65 o
  -6  10   5      281.77      309.73     16.58 o
  -5  10   5      373.44      380.97     16.77 o
  -4  10   5      296.56      291.75     14.78 o
  -3  10   5       19.73       37.41      6.24 o
  -2  10   5       78.45       82.38      7.37 o
  -1  10   5      227.57      224.20     11.04 o
   0  10   5       16.67       18.87      5.01 o
   1  10   5      155.83      153.45      9.42 o
   2  10   5      276.27      246.31     11.25 o
   3  10   5      118.73       90.20     12.46 o
   4  10   5      230.15      264.43     19.87 o
   5  10   5        0.54        0.00      8.78 o
   6  10   5       46.07       31.59     13.04 o
  -8  11   5      275.91      266.69     25.41 o
  -7  11   5       13.51        0.24     10.73 o
  -6  11   5      578.71      585.39     23.38 o
  -5  11   5      308.25      275.69     17.00 o
  -4  11   5      297.65      309.43     18.33 o
  -3  11   5     1966.34     1900.60     28.29 o
  -2  11   5       42.26       40.44      6.55 o
  -1  11   5     1727.45     1786.02     26.13 o
   0  11   5     1046.85     1075.97     18.76 o
   1  11   5     1635.73     1658.49     25.33 o
   2  11   5      974.23      955.35     28.42 o
   3  11   5       63.23       48.99     12.37 o
   4  11   5     1249.27     1277.88     36.76 o
   5  11   5        2.36        0.53     10.07 o
   6  11   5      210.60      204.46     21.94 o
  -8  12   5       10.95        0.00     14.24 o
  -7  12   5        8.78        6.98      9.36 o
  -6  12   5        1.43        6.61      7.59 o
  -5  12   5       31.19       35.93      9.12 o
  -4  12   5      324.36      288.85     17.05 o
  -3  12   5      478.49      438.68     15.21 o
  -2  12   5       12.02       12.02      5.21 o
  -1  12   5      136.56      118.69      8.21 o
   0  12   5      206.34      221.67     11.81 o
   1  12   5       28.38       24.02      5.63 o
   2  12   5      140.39      178.21     11.77 o
   3  12   5        0.07        0.00      8.00 o
   4  12   5       29.81       21.57     12.51 o
   5  12   5       16.39        6.88     11.17 o
   6  12   5        0.02        4.86     14.03 o
  -7  13   5        0.16        0.00      9.50 o
  -6  13   5      654.04      693.42     24.83 o
  -5  13   5      397.27      380.06     18.57 o
  -4  13   5      293.29      315.45     18.33 o
  -3  13   5      107.23      116.94     10.73 o
  -2  13   5      520.07      565.52     17.13 o
  -1  13   5     3037.05     3007.19     46.85 o
   0  13   5      313.47      306.50     12.04 o
   1  13   5     1169.27     1243.22     23.12 o
   2  13   5      376.71      387.29     17.45 o
   3  13   5      227.53      223.64     21.70 o
   4  13   5      831.61      876.11     36.32 o
   5  13   5       14.86       37.60     14.59 o
   6  13   5      540.35      582.06     50.34 o
  -7  14   5        1.38        0.00     10.71 o
  -6  14   5       66.47       61.95     11.22 o
  -5  14   5        1.03        3.97      7.77 o
  -4  14   5        3.99        7.22      7.98 o
  -3  14   5      158.86      164.24     11.51 o
  -2  14   5        0.06        0.27      5.96 o
  -1  14   5        0.19        0.00      5.29 o
   0  14   5       12.66       11.52      5.84 o
   1  14   5        0.89        6.13      5.76 o
   2  14   5       23.39       15.07      8.96 o
   3  14   5        0.49        0.00     10.01 o
   4  14   5        3.54        7.73     11.68 o
   5  14   5        0.09        0.00     12.34 o
  -7  15   5       12.53       11.80     13.19 o
  -6  15   5      176.92      153.12     16.19 o
  -5  15   5      337.26      379.70     20.02 o
  -4  15   5      210.17      206.15     18.50 o
  -3  15   5      463.73      421.38     18.87 o
  -2  15   5      104.30       94.23      9.64 o
  -1  15   5      454.15      440.38     16.41 o
   0  15   5      116.89      120.11     11.33 o
   1  15   5      212.73      237.79     12.87 o
   2  15   5      184.13      224.21     15.47 o
   3  15   5       93.26      101.02     15.60 o
   4  15   5      175.95      181.02     19.89 o
   5  15   5        6.82        0.00     13.67 o
  -6  16   5        2.04        1.10      9.21 o
  -5  16   5        4.52        0.56      8.39 o
  -4  16   5        9.86        0.00      7.98 o
  -3  16   5       43.79       65.04      9.49 o
  -2  16   5       32.26       24.86      7.63 o
  -1  16   5       79.70       85.86      9.88 o
   0  16   5       75.91       61.23      9.56 o
   1  16   5       26.03       28.01      8.32 o
   2  16   5       21.51       16.37      8.89 o
   3  16   5        0.12        0.00     10.07 o
   4  16   5       32.63       28.93     13.72 o
  -6  17   5      251.83      287.38     24.14 o
  -5  17   5       35.09       22.97     10.98 o
  -4  17   5      315.15      324.53     19.81 o
  -3  17   5      583.28      605.44     24.05 o
  -2  17   5       14.67       22.64      7.74 o
  -1  17   5      759.29      806.12     24.77 o
   0  17   5       19.98       29.38      8.42 o
   1  17   5      440.15      448.68     19.16 o
   2  17   5      318.18      322.79     21.47 o
   3  17   5       55.57       46.25     13.34 o
   4  17   5      169.22      185.19     26.76 o
  -5  18   5       22.56        9.02     13.82 o
  -4  18   5        0.73        8.47      9.53 o
  -3  18   5        0.16        0.00      8.64 o
  -2  18   5        0.16        0.00      7.83 o
  -1  18   5        2.47        5.25      7.50 o
   0  18   5        1.52        2.69      7.58 o
   1  18   5        0.03        9.15      8.18 o
   2  18   5        0.45        8.45     10.10 o
   3  18   5        1.16        9.10     12.56 o
  -4  19   5       57.17       27.84     11.67 o
  -3  19   5      258.19      235.13     19.17 o
  -2  19   5       29.61       42.94     10.12 o
  -1  19   5      211.64      202.22     16.50 o
   0  19   5        5.54        0.00      7.74 o
   1  19   5      187.00      201.19     15.29 o
   2  19   5       85.02       84.11     14.50 o
  -3  20   5        5.15        2.61     10.58 o
  -2  20   5        6.80        6.35      9.03 o
  -1  20   5       13.41       18.02      9.55 o
   0  20   5        7.71        0.00      8.57 o
   1  20   5        0.18        1.37      8.98 o
  -1  21   5      140.28      161.88     17.16 o
   0  21   5       47.81       70.77     13.84 o
  -9   0   6      146.76      136.15     25.69 o
  -8   0   6      513.89      577.26     40.83 o
  -7   0   6       16.85       21.62     11.31 o
  -6   0   6     1062.54     1096.25     37.18 o
  -5   0   6      542.31      572.83     26.00 o
  -4   0   6     4488.39     4405.60     73.94 o
  -3   0   6     5220.79     5000.79     77.50 o
  -2   0   6      127.70      156.40     12.70 o
  -1   0   6    27709.01    28529.43    317.75 o
   0   0   6       69.11       43.17      7.71 o
   1   0   6     6833.22     6901.63    113.38 o
   2   0   6      997.15      910.24     29.98 o
   3   0   6     2967.75     2951.78     99.54 o
   4   0   6      551.75      625.81     31.20 o
   5   0   6       58.44       43.33     14.04 o
   6   0   6      754.74      853.02     44.89 o
   7   0   6        6.24       21.09     15.84 o
  -9   1   6        0.16        9.98     10.54 o
  -8   1   6        0.96        0.00      9.19 o
  -7   1   6        1.69        3.75      7.18 o
  -6   1   6        6.64        2.98      6.27 o
  -5   1   6      447.16      398.05     16.22 o
  -4   1   6        9.89        0.00      4.14 o
  -3   1   6      576.55      760.68     18.06 o
  -2   1   6      772.06      836.09     17.92 o
  -1   1   6      363.82      394.71     12.62 o
   0   1   6      284.36      338.24     10.77 o
   1   1   6      526.87      552.04     12.14 o
   2   1   6       28.25       32.47      6.64 o
   3   1   6       10.50       14.26      7.03 o
   4   1   6       45.35       27.41      8.36 o
   5   1   6       19.49       18.22     10.41 o
   6   1   6        0.58       10.33      9.63 o
   7   1   6        0.00        0.00      9.71 o
  -9   2   6       84.16       80.28     19.46 o
  -8   2   6      268.41      269.25     22.03 o
  -7   2   6        9.52       22.24     13.89 o
  -6   2   6     1467.92     1327.00     28.98 o
  -5   2   6      806.85      702.76     19.82 o
  -4   2   6      150.14      125.77      9.26 o
  -3   2   6     3440.60     3411.90     64.41 o
  -2   2   6      174.90      145.59      7.54 o
  -1   2   6    10877.89    11589.35    101.40 o
   0   2   6        0.95        0.68      3.69 o
   1   2   6     6020.50     6015.49     52.08 o
   2   2   6      260.54      262.49     13.08 o
   3   2   6     2055.12     1986.74     35.79 o
   4   2   6      393.28      373.19     17.90 o
   5   2   6      261.09      308.32     20.38 o
   6   2   6      452.92      450.57     26.32 o
   7   2   6        6.70        5.83     12.65 o
  -9   3   6        7.73        0.00     10.78 o
  -8   3   6        0.55       10.61      8.93 o
  -7   3   6        0.78        0.00      8.20 o
  -6   3   6        7.72        8.27      7.70 o
  -5   3   6        0.20        0.00      5.10 o
  -4   3   6      245.14      257.96     12.59 o
  -3   3   6     1051.78     1201.86     20.39 o
  -2   3   6        0.79        0.42      3.53 o
  -1   3   6       83.87       93.90      7.74 o
   0   3   6       52.09       44.25      8.36 o
   1   3   6       94.21       91.14      6.24 o
   2   3   6      178.09      137.18     10.72 o
   3   3   6        0.67        2.39      6.17 o
   4   3   6      128.41      150.06     17.49 o
   5   3   6        1.34        0.00      7.47 o
   6   3   6       29.13       21.97     14.14 o
   7   3   6        1.16       17.43     13.10 o
  -9   4   6      171.33      168.09     18.29 o
  -8   4   6      425.60      415.37     43.19 o
  -7   4   6       13.52       20.21      8.81 o
  -6   4   6     1461.52     1479.11     35.18 o
  -5   4   6      868.39      921.12     22.70 o
  -4   4   6     1099.98     1122.98     23.66 o
  -3   4   6     8030.99     8015.82     71.89 o
  -2   4   6     1381.51     1305.43     25.83 o
  -1   4   6     6727.32     6605.38     60.30 o
   0   4   6     1425.79     1498.95     29.56 o
   1   4   6     6913.01     6892.55     69.09 o
   2   4   6      419.97      394.06     15.69 o
   3   4   6     1335.15     1295.50     28.29 o
   4   4   6     1005.95      976.51     30.54 o
   5   4   6      327.49      345.49     19.25 o
   6   4   6      292.80      304.82     23.09 o
   7   4   6       39.34       30.75     17.45 o
  -9   5   6       15.77        0.79     10.32 o
  -8   5   6       48.87       49.60     13.25 o
  -7   5   6        3.81        8.23      8.28 o
  -6   5   6       57.54       56.44     12.07 o
  -5   5   6      210.05      207.53     14.92 o
  -4   5   6       42.00       52.68      7.47 o
  -3   5   6        6.47        0.00      4.55 o
  -2   5   6        3.62       14.74      4.54 o
  -1   5   6     1012.11     1047.60     17.48 o
   0   5   6       25.12       19.39      5.00 o
   1   5   6       49.51       68.62      6.34 o
   2   5   6        0.74        0.51      5.90 o
   3   5   6       79.24       78.25      9.92 o
   4   5   6        1.22        0.00      7.27 o
   5   5   6        6.99        2.16      8.23 o
   6   5   6        1.53        0.00     11.93 o
   7   5   6        4.37       15.19     20.43 o
  -9   6   6       46.20       29.28     11.71 o
  -8   6   6      153.72      183.85     17.63 o
  -7   6   6       78.30       85.18     13.92 o
  -6   6   6      980.01     1055.24     38.90 o
  -5   6   6      822.27      834.50     28.56 o
  -4   6   6     4247.00     4246.32     48.57 o
  -3   6   6     6321.62     6370.16     62.35 o
  -2   6   6      316.82      285.02     10.05 o
  -1   6   6     4456.52     4194.31     44.72 o
   0   6   6      106.51      107.89      7.61 o
   1   6   6     5598.53     5757.07     53.93 o
   2   6   6     1295.27     1358.97     28.82 o
   3   6   6     1144.92     1174.96     29.77 o
   4   6   6     1034.81     1076.11     32.47 o
   5   6   6      154.58      139.43     17.41 o
   6   6   6      267.82      268.80     32.99 o
   7   6   6        3.84       19.96     23.10 o
  -9   7   6       40.45       49.15     13.62 o
  -8   7   6        4.01       13.44      9.90 o
  -7   7   6       32.79       18.05      9.30 o
  -6   7   6       18.40       16.26      8.45 o
  -5   7   6        9.21        6.79      7.36 o
  -4   7   6       10.18        0.25      5.58 o
  -3   7   6       70.01       75.85      7.59 o
  -2   7   6      113.47       99.03      6.83 o
  -1   7   6       68.57       49.20      7.60 o
   0   7   6      132.76      146.35      8.49 o
   1   7   6      122.65      130.42      7.99 o
   2   7   6      203.47      237.83     14.08 o
   3   7   6      644.66      666.13     41.61 o
   4   7   6       38.43       35.60      9.49 o
   5   7   6        6.69        2.87     10.09 o
   6   7   6        5.39        5.88     11.54 o
  -9   8   6       40.55       33.42     13.22 o
  -8   8   6      392.06      333.20     22.39 o
  -7   8   6      222.66      199.00     28.04 o
  -6   8   6      388.55      407.84     21.51 o
  -5   8   6      315.00      264.97     17.68 o
  -4   8   6     1298.98     1228.29     27.49 o
  -3   8   6     2188.67     2239.60     30.29 o
  -2   8   6      302.83      305.45     11.33 o
  -1   8   6     2756.44     2846.43     32.22 o
   0   8   6       14.63       13.99      4.32 o
   1   8   6     1990.23     1958.73     27.87 o
   2   8   6      829.87      819.03     22.76 o
   3   8   6     1444.51     1347.82     35.75 o
   4   8   6      912.46      873.77     31.04 o
   5   8   6        2.96        0.00      9.95 o
   6   8   6      232.86      198.43     20.49 o
  -8   9   6       20.96       26.26     11.19 o
  -7   9   6        3.53       20.23     10.43 o
  -6   9   6      282.59      276.22     22.62 o
  -5   9   6      598.65      569.07     24.31 o
  -4   9   6      214.32      223.34     12.85 o
  -3   9   6       15.81        7.08      6.30 o
  -2   9   6     1008.95     1041.18     26.82 o
  -1   9   6        0.01        1.98      4.18 o
   0   9   6      146.63      158.70      8.65 o
   1   9   6       79.19      103.09      8.28 o
   2   9   6       49.57       35.97      8.44 o
   3   9   6        9.37        7.95      7.27 o
   4   9   6       65.08       70.43     12.29 o
   5   9   6        9.09        1.95     10.52 o
   6   9   6        3.38        0.00     10.98 o
  -8  10   6      436.71      510.23     27.79 o
  -7  10   6       45.39       40.00     11.93 o
  -6  10   6     1006.85     1013.53     35.56 o
  -5  10   6      411.00      413.88     21.95 o
  -4  10   6      998.04      966.29     59.13 o
  -3  10   6     2251.74     2250.16     38.90 o
  -2  10   6      941.42      942.67     18.67 o
  -1  10   6     3609.35     3687.85     37.53 o
   0  10   6        0.49        0.00      4.23 o
   1  10   6     3721.13     3820.33     53.30 o
   2  10   6     1433.73     1484.29     40.20 o
   3  10   6      631.56      673.26     29.98 o
   4  10   6     1249.62     1221.07     36.60 o
   5  10   6       10.79       10.62     11.11 o
   6  10   6      232.36      270.29     31.87 o
  -8  11   6        1.80       13.99     11.43 o
  -7  11   6        5.40        7.32      9.32 o
  -6  11   6        3.05       16.68     10.58 o
  -5  11   6       24.32       16.21      8.73 o
  -4  11   6       43.76       60.96     10.05 o
  -3  11   6        2.38        7.67      6.37 o
  -2  11   6       19.51       12.46      6.50 o
  -1  11   6       12.18        5.67      4.87 o
   0  11   6        0.44        0.00      4.45 o
   1  11   6      448.44      400.90     17.13 o
   2  11   6      189.84      172.68     14.22 o
   3  11   6       10.01        8.06     10.56 o
   4  11   6       23.50       23.37     10.92 o
   5  11   6       31.05       41.29     12.93 o
   6  11   6        5.04        9.18     18.50 o
  -8  12   6      182.40      140.02     20.49 o
  -7  12   6        0.37       20.54     10.85 o
  -6  12   6      538.96      560.97     35.25 o
  -5  12   6      393.53      335.39     19.16 o
  -4  12   6      249.57      238.47     14.90 o
  -3  12   6      248.09      216.77     14.24 o
  -2  12   6      387.45      408.04     16.03 o
  -1  12   6     2607.88     2753.30     33.00 o
   0  12   6       37.14       33.41      6.44 o
   1  12   6     1235.87     1184.62     22.43 o
   2  12   6      305.72      328.25     20.70 o
   3  12   6      212.86      204.38     18.96 o
   4  12   6      323.69      327.36     23.44 o
   5  12   6      100.76       75.26     16.27 o
  -7  13   6        8.99       21.13     11.88 o
  -6  13   6       44.52       36.23     12.80 o
  -5  13   6        4.74        3.49      8.39 o
  -4  13   6       30.83       43.26      9.23 o
  -3  13   6        7.42        6.24      7.20 o
  -2  13   6       24.07       17.20      7.21 o
  -1  13   6       19.81       17.13      6.82 o
   0  13   6      442.90      436.78     14.43 o
   1  13   6        0.12        0.00      5.58 o
   2  13   6       10.32        5.91      9.63 o
   3  13   6        6.42        4.60     10.54 o
   4  13   6        6.87        6.31     10.57 o
   5  13   6        4.36       17.03     16.14 o
  -7  14   6        3.65        3.14     11.38 o
  -6  14   6      396.77      381.78     28.13 o
  -5  14   6      278.19      253.93     18.88 o
  -4  14   6      336.43      366.41     25.17 o
  -3  14   6      640.47      683.46     23.43 o
  -2  14   6       84.69       84.21     13.41 o
  -1  14   6     2255.21     2255.32     33.77 o
   0  14   6      101.82       83.08      9.27 o
   1  14   6      526.33      570.06     17.79 o
   2  14   6      105.61       96.68     14.47 o
   3  14   6      201.79      257.82     27.52 o
   4  14   6      211.88      190.45     27.24 o
   5  14   6       18.67       15.23     24.20 o
  -6  15   6        5.03        7.59     11.68 o
  -5  15   6        5.64        0.00      8.14 o
  -4  15   6        2.13       13.57      8.73 o
  -3  15   6       36.02       28.80      9.05 o
  -2  15   6       15.84        4.85      7.35 o
  -1  15   6       51.55       41.99      8.21 o
   0  15   6      162.04      187.72     13.27 o
   1  15   6      124.48      132.03     11.63 o
   2  15   6       56.78       51.51     12.78 o
   3  15   6        1.11        2.03      9.98 o
   4  15   6        1.52        0.00     11.96 o
  -6  16   6      315.42      323.28     25.53 o
  -5  16   6       48.49       49.67     11.08 o
  -4  16   6      341.20      359.55     20.28 o
  -3  16   6      579.40      542.52     22.86 o
  -2  16   6      137.69      158.77     14.26 o
  -1  16   6      607.89      637.29     20.10 o
   0  16   6       10.34        6.12      7.72 o
   1  16   6     1225.69     1352.67     34.43 o
   2  16   6      115.67      122.83     16.62 o
   3  16   6      112.29       97.14     17.18 o
   4  16   6      166.42      185.39     31.36 o
  -5  17   6       15.78        0.00      9.47 o
  -4  17   6        2.75        0.00      8.47 o
  -3  17   6        0.01        0.00      8.29 o
  -2  17   6        4.81        2.13      8.16 o
  -1  17   6        3.47       15.33      8.22 o
   0  17   6        1.32        5.05      7.95 o
   1  17   6       97.94       85.21     12.05 o
   2  17   6        3.64        2.19     11.62 o
   3  17   6        2.64        2.45     12.21 o
  -5  18   6       12.46        0.00     14.64 o
  -4  18   6       85.93       55.30     11.99 o
  -3  18   6      244.98      252.15     18.37 o
  -2  18   6        1.85        5.35      9.01 o
  -1  18   6      115.85      105.47     11.61 o
   0  18   6        0.81       20.44      8.35 o
   1  18   6      259.57      243.10     17.90 o
   2  18   6       11.49       16.31     11.70 o
  -4  19   6       18.13       11.00     12.88 o
  -3  19   6       12.10       22.30     10.23 o
  -2  19   6       43.28       59.34     13.02 o
  -1  19   6        1.79        6.26      8.93 o
   0  19   6       49.20       46.65     10.41 o
   1  19   6        2.65        0.00      9.01 o
   2  19   6        5.28        2.19     13.42 o
  -2  20   6       24.22       30.23     14.52 o
  -1  20   6      273.54      234.27     18.29 o
   0  20   6        6.96       12.18     10.31 o
  -9   1   7       99.81      111.24     20.96 o
  -8   1   7     1317.61     1279.49     36.59 o
  -7   1   7      135.67      143.52     13.20 o
  -6   1   7     2941.28     2977.58     46.30 o
  -5   1   7      125.68      142.97     11.29 o
  -4   1   7     1497.01     1398.48     37.06 o
  -3   1   7      409.42      382.20     14.24 o
  -2   1   7     2424.80     2199.40     40.96 o
  -1   1   7     1655.13     1562.47     24.82 o
   0   1   7      210.30      205.85      9.80 o
   1   1   7     3974.74     3643.09     46.13 o
   2   1   7       15.06       17.30      6.93 o
   3   1   7     1040.51      990.40     34.28 o
   4   1   7     1335.82     1254.32     31.02 o
   5   1   7      173.81      150.79     14.84 o
   6   1   7      617.93      662.82     27.71 o
  -9   2   7        0.03        0.00     12.43 o
  -8   2   7       29.76        3.41     10.36 o
  -7   2   7        7.74       12.30      8.54 o
  -6   2   7      665.51      734.67     23.08 o
  -5   2   7       42.27       49.32      7.79 o
  -4   2   7      111.35      157.06     11.89 o
  -3   2   7       34.08       21.48      5.59 o
  -2   2   7        5.93        2.48      4.19 o
  -1   2   7        5.66        8.92      4.14 o
   0   2   7        9.16        7.82      5.10 o
   1   2   7       18.10        8.08      5.73 o
   2   2   7       39.19       31.62      7.33 o
   3   2   7        0.86        4.11      6.53 o
   4   2   7        0.25        6.60      8.14 o
   5   2   7       28.45       22.98     11.59 o
   6   2   7       79.59       53.47     12.32 o
  -9   3   7      253.34      216.31     22.30 o
  -8   3   7      444.18      505.30     25.69 o
  -7   3   7        5.75        0.00      7.47 o
  -6   3   7     4150.00     4230.45     85.19 o
  -5   3   7       27.95       33.04      7.23 o
  -4   3   7     2655.74     2398.07     43.54 o
  -3   3   7     2512.47     2358.69     35.50 o
  -2   3   7     1387.03     1381.38     25.10 o
  -1   3   7     3388.43     3093.77     35.18 o
   0   3   7      163.58      161.08      9.07 o
   1   3   7     2359.44     2350.05     35.51 o
   2   3   7      431.49      462.33     24.15 o
   3   3   7     1016.49      965.43     25.24 o
   4   3   7      890.79      980.45     32.31 o
   5   3   7       76.83       77.75     12.55 o
   6   3   7      457.63      506.73     28.92 o
  -9   4   7       22.93       46.00     12.74 o
  -8   4   7        6.05        1.61      9.39 o
  -7   4   7       43.21       26.87     10.39 o
  -6   4   7      217.19      203.67     16.79 o
  -5   4   7        0.37        2.39      5.72 o
  -4   4   7      256.70      278.53     19.97 o
  -3   4   7      172.06      173.54     13.86 o
  -2   4   7      464.41      483.24     14.85 o
  -1   4   7      538.81      539.64     13.66 o
   0   4   7      289.03      341.36     11.99 o
   1   4   7      150.64      151.14     11.02 o
   2   4   7        3.94       11.71      6.62 o
   3   4   7        0.02        3.95      7.01 o
   4   4   7       25.61       17.46      8.65 o
   5   4   7       14.05        6.06      9.19 o
   6   4   7      104.02       81.80     16.12 o
  -9   5   7       39.05       59.97     13.86 o
  -8   5   7      130.70      122.22     15.63 o
  -7   5   7      192.33      219.47     20.18 o
  -6   5   7      810.67      827.72     28.09 o
  -5   5   7      266.12      266.19     17.25 o
  -4   5   7     5442.34     5531.32    104.83 o
  -3   5   7      277.58      283.50     13.71 o
  -2   5   7     2258.34     2248.59     31.32 o
  -1   5   7     3166.99     3071.71     34.32 o
   0   5   7     1186.63     1232.70     34.71 o
   1   5   7     2258.27     2084.31     34.45 o
   2   5   7      349.13      317.49     19.17 o
   3   5   7     1345.68     1275.97     29.63 o
   4   5   7      281.34      248.93     17.04 o
   5   5   7       56.78       50.74     11.64 o
   6   5   7      322.00      326.90     25.24 o
  -9   6   7       15.77        3.32     11.83 o
  -8   6   7        4.44        0.00      9.41 o
  -7   6   7       34.23       23.72     10.99 o
  -6   6   7      135.23      161.17     17.00 o
  -5   6   7       28.68       31.65      9.67 o
  -4   6   7      977.99     1053.82     25.01 o
  -3   6   7        4.41        7.18      5.36 o
  -2   6   7        4.68        6.75      4.76 o
  -1   6   7        0.14        0.00      4.53 o
   0   6   7        0.06        0.00      4.23 o
   1   6   7      251.31      211.12     12.76 o
   2   6   7      160.05      134.44     12.24 o
   3   6   7        1.94        2.08      7.78 o
   4   6   7       56.79       48.51     11.81 o
   5   6   7       29.46       43.57     12.52 o
   6   6   7       71.29       60.06     15.29 o
  -9   7   7      122.71      124.63     43.23 o
  -8   7   7      448.78      479.77     31.09 o
  -7   7   7        8.09       12.04      9.60 o
  -6   7   7      306.81      308.62     20.17 o
  -5   7   7      423.51      439.52     36.20 o
  -4   7   7     5096.45     4841.15     67.93 o
  -3   7   7     2185.96     2058.55     40.75 o
  -2   7   7     1510.73     1488.12     24.01 o
  -1   7   7     3007.84     2866.83     36.44 o
   0   7   7      278.31      262.75     10.54 o
   1   7   7     2083.69     2138.81     36.46 o
   2   7   7      465.59      478.66     19.32 o
   3   7   7      761.36      744.68     24.68 o
   4   7   7      236.94      268.15     17.87 o
   5   7   7        6.44        9.89     11.74 o
   6   7   7      166.80      189.10     22.61 o
  -8   8   7       76.96       53.09     13.64 o
  -7   8   7        2.73       11.06      9.38 o
  -6   8   7        9.55       16.44      9.59 o
  -5   8   7        2.28        0.00      6.41 o
  -4   8   7        8.59        1.95      7.17 o
  -3   8   7        0.36        0.00      5.99 o
  -2   8   7       81.71       76.17      8.07 o
  -1   8   7        3.67        1.49      4.34 o
   0   8   7       14.59        3.92      4.32 o
   1   8   7       35.90       23.91      8.66 o
   2   8   7       10.47        8.05      7.18 o
   3   8   7       81.99       73.10     13.85 o
   4   8   7      162.63      168.75     17.62 o
   5   8   7       24.88       16.86     11.35 o
   6   8   7        2.33        0.00     15.52 o
  -8   9   7      150.11      193.31     24.56 o
  -7   9   7        0.78        6.72      9.56 o
  -6   9   7      855.69      829.12     30.88 o
  -5   9   7        4.81        4.68      7.86 o
  -4   9   7     1718.75     1638.62     38.78 o
  -3   9   7     3330.19     3193.01     52.59 o
  -2   9   7     3258.02     3182.25     39.23 o
  -1   9   7     1653.84     1678.06     25.36 o
   0   9   7       42.50       30.98      5.63 o
   1   9   7     1640.72     1664.73     33.32 o
   2   9   7       72.20       70.60     10.42 o
   3   9   7     1186.58     1161.19     30.84 o
   4   9   7      533.25      633.80     46.60 o
   5   9   7       34.07       15.05     11.49 o
  -8  10   7       40.65       36.12     13.69 o
  -7  10   7       16.50       15.05     10.42 o
  -6  10   7        7.36        0.00      9.28 o
  -5  10   7       16.25        6.93      8.57 o
  -4  10   7       40.50       50.91     11.37 o
  -3  10   7      381.73      388.20     18.05 o
  -2  10   7       46.68       57.97      9.69 o
  -1  10   7       69.17       86.76      8.06 o
   0  10   7       35.14       39.64      6.34 o
   1  10   7       65.60       63.49     12.05 o
   2  10   7        0.32        0.00     10.86 o
   3  10   7       93.74       98.09     14.59 o
   4  10   7       17.03        1.13      9.27 o
   5  10   7       27.54       11.94     13.33 o
  -8  11   7       67.43      113.48     31.73 o
  -7  11   7       27.16       47.86     12.54 o
  -6  11   7      810.75      829.15     36.21 o
  -5  11   7       75.22       62.54     12.78 o
  -4  11   7      517.20      581.00     29.19 o
  -3  11   7      762.23      683.17     25.63 o
  -2  11   7     1189.27     1222.47     27.07 o
  -1  11   7     1830.01     1933.99     30.47 o
   0  11   7      323.42      366.67     12.99 o
   1  11   7     1875.67     1886.64     37.25 o
   2  11   7        3.02        0.00      7.87 o
   3  11   7      109.97      102.68     16.58 o
   4  11   7       44.36       51.69     13.39 o
   5  11   7      314.39      332.79     30.58 o
  -7  12   7       21.50       11.13     12.96 o
  -6  12   7        0.32        0.00      8.76 o
  -5  12   7       50.05       33.73     10.69 o
  -4  12   7       21.12       25.46      9.59 o
  -3  12   7       30.82       25.77      8.25 o
  -2  12   7       48.54       54.46      9.21 o
  -1  12   7      719.08      707.12     21.76 o
   0  12   7        1.86        7.77      6.02 o
   1  12   7        0.11        9.09     10.13 o
   2  12   7        0.41        8.65      9.68 o
   3  12   7       46.57       14.99     11.05 o
   4  12   7        1.87        0.00     10.98 o
   5  12   7       45.29       53.52     19.18 o
  -7  13   7       20.81       17.69     12.94 o
  -6  13   7      510.51      534.10     36.36 o
  -5  13   7       70.32       80.68     13.81 o
  -4  13   7      942.71      923.31     32.02 o
  -3  13   7      253.08      246.42     16.04 o
  -2  13   7      322.09      340.12     22.48 o
  -1  13   7     3919.21     3983.45     56.92 o
   0  13   7       41.71       31.53      6.85 o
   1  13   7      843.40      844.74     24.08 o
   2  13   7       86.13       47.75     11.89 o
   3  13   7      139.70      161.76     18.31 o
   4  13   7       42.67       38.49     14.48 o
  -7  14   7        2.01        0.00     16.47 o
  -6  14   7        0.10        0.00      9.35 o
  -5  14   7        0.91        4.00      9.93 o
  -4  14   7       14.01        3.96      9.42 o
  -3  14   7       15.63       15.18      8.57 o
  -2  14   7      104.51      105.25     13.83 o
  -1  14   7       10.16        3.60      7.46 o
   0  14   7       18.75       23.62      7.37 o
   1  14   7      188.67      171.26     13.91 o
   2  14   7        3.25        2.14     10.59 o
   3  14   7        0.26        0.00     10.87 o
   4  14   7        0.36        2.98     13.22 o
  -6  15   7      243.28      273.44     23.51 o
  -5  15   7        0.90        5.22     10.25 o
  -4  15   7      323.98      398.44     22.49 o
  -3  15   7       67.79       48.08     10.60 o
  -2  15   7      475.38      509.05     21.53 o
  -1  15   7      751.07      779.41     24.73 o
   0  15   7       61.61       69.08     10.47 o
   1  15   7      989.15     1064.28     33.79 o
   2  15   7       15.76        8.55     11.18 o
   3  15   7      261.57      301.16     23.97 o
  -6  16   7        2.09        1.48     16.84 o
  -5  16   7       10.02        0.00     17.70 o
  -4  16   7       21.39       19.32     10.26 o
  -3  16   7        0.19        0.00      8.21 o
  -2  16   7       22.32       15.91      9.89 o
  -1  16   7        6.50        9.61      8.43 o
   0  16   7        0.97        0.00      7.63 o
   1  16   7      475.42      472.50     26.05 o
   2  16   7        9.38        1.40     11.35 o
   3  16   7        7.09        0.00     13.60 o
  -5  17   7       14.69        4.89     13.95 o
  -4  17   7      275.63      343.96     22.87 o
  -3  17   7      352.52      390.28     21.34 o
  -2  17   7       47.72       35.00     10.24 o
  -1  17   7      126.83      125.49     14.68 o
   0  17   7        9.26        0.00      9.50 o
   1  17   7      416.28      453.86     36.13 o
   2  17   7        9.34        3.52     13.80 o
  -4  18   7        1.87        0.17     11.24 o
  -3  18   7       78.95       60.28     14.88 o
  -2  18   7       21.22       14.09      9.53 o
  -1  18   7        1.04       13.24      9.81 o
   0  18   7       10.99       22.05     10.12 o
   1  18   7        1.45        0.49     11.69 o
  -3  19   7       78.86       64.71     13.53 o
  -2  19   7       87.47       62.18     13.57 o
  -1  19   7      153.97      190.59     18.33 o
   0  19   7        7.88        0.76     10.93 o
  -9   0   8        5.06        0.00     13.60 o
  -8   0   8     1209.94     1118.36     55.29 o
  -7   0   8      205.63      163.07     20.75 o
  -6   0   8     2424.58     2203.46     56.99 o
  -5   0   8      194.80      159.62     17.87 o
  -4   0   8     1291.10     1339.74     44.16 o
  -3   0   8      153.13      158.79     15.54 o
  -2   0   8      998.52      977.67     30.85 o
  -1   0   8     3100.79     3080.25     56.57 o
   0   0   8      202.21      203.52     13.03 o
   1   0   8     2028.42     2088.02     48.83 o
   2   0   8      504.24      642.86     29.91 o
   3   0   8      247.12      242.71     24.60 o
   4   0   8      602.99      618.13     67.64 o
   5   0   8      196.95      219.75     29.88 o
   6   0   8      400.60      495.03     37.21 o
  -9   1   8        7.72        0.00     11.28 o
  -8   1   8      177.19      232.03     22.04 o
  -7   1   8       76.23       67.76     13.08 o
  -6   1   8      121.47      119.40     15.91 o
  -5   1   8        0.02        0.00      5.67 o
  -4   1   8       43.70       36.49      7.48 o
  -3   1   8       32.25       25.30      6.18 o
  -2   1   8        1.16        6.07      5.06 o
  -1   1   8      119.06      124.64     12.55 o
   0   1   8       21.42       17.70      5.50 o
   1   1   8      129.18      105.67     10.09 o
   2   1   8      222.79      212.18     15.44 o
   3   1   8       62.40       77.82     11.18 o
   4   1   8       14.46        6.95      9.04 o
   5   1   8       13.05        2.03      9.35 o
   6   1   8        3.90        0.00     10.91 o
  -9   2   8      107.86      110.74     18.05 o
  -8   2   8      525.31      528.35     28.14 o
  -7   2   8        5.97        1.81      9.13 o
  -6   2   8     1887.88     2016.54     38.17 o
  -5   2   8       81.12       79.47     12.30 o
  -4   2   8     1998.81     2052.09     35.42 o
  -3   2   8       40.28       35.13      6.81 o
  -2   2   8     2935.43     3071.55     41.85 o
  -1   2   8     4350.25     4188.68     49.24 o
   0   2   8      305.22      326.73     13.08 o
   1   2   8     2173.94     2144.30     35.28 o
   2   2   8      367.03      294.34     15.67 o
   3   2   8      748.66      740.47     24.28 o
   4   2   8      612.50      608.13     24.19 o
   5   2   8      145.45      170.33     16.35 o
   6   2   8      304.95      319.70     22.67 o
  -9   3   8        1.43        0.00     10.51 o
  -8   3   8      211.40      192.61     19.13 o
  -7   3   8      107.25      103.58     14.23 o
  -6   3   8      329.18      317.23     19.82 o
  -5   3   8       66.01       69.00      9.33 o
  -4   3   8       33.48       38.03      7.69 o
  -3   3   8       61.25       47.27      7.46 o
  -2   3   8       71.24       66.04      7.98 o
  -1   3   8        1.89        0.00      5.01 o
   0   3   8       55.91       68.54      8.10 o
   1   3   8      545.93      536.00     18.18 o
   2   3   8      173.71      207.51     14.11 o
   3   3   8       22.95       11.83      8.55 o
   4   3   8       17.38        5.57      9.31 o
   5   3   8       28.72        0.00      9.37 o
   6   3   8        2.19        0.00     11.71 o
  -9   4   8      154.67      150.12     18.83 o
  -8   4   8       96.85      106.72     15.19 o
  -7   4   8       16.93       20.45     10.18 o
  -6   4   8      873.22      827.17     28.90 o
  -5   4   8        3.33        0.00      5.70 o
  -4   4   8     2307.60     2335.83     41.86 o
  -3   4   8      446.32      413.03     16.35 o
  -2   4   8     1454.17     1451.11     34.53 o
  -1   4   8      924.21      867.44     20.28 o
   0   4   8      175.94      177.29     12.57 o
   1   4   8     3061.24     3000.39     44.00 o
   2   4   8      367.94      354.46     17.10 o
   3   4   8      654.22      649.51     28.76 o
   4   4   8      271.44      302.69     19.74 o
   5   4   8       44.73       42.84     11.69 o
   6   4   8      129.03      139.42     24.70 o
  -9   5   8        1.51        7.22     12.38 o
  -8   5   8        0.01        3.15      9.37 o
  -7   5   8        0.53        0.00      8.71 o
  -6   5   8       11.42        8.63      8.76 o
  -5   5   8      485.49      500.91     22.34 o
  -4   5   8      204.06      243.40     14.52 o
  -3   5   8        7.61       19.36      6.46 o
  -2   5   8        0.17        0.00      4.83 o
  -1   5   8       56.95       64.34      8.34 o
   0   5   8     1553.78     1512.71     37.79 o
   1   5   8      591.56      601.87     20.42 o
   2   5   8       19.18        9.51      7.71 o
   3   5   8       19.04        5.36      7.82 o
   4   5   8       39.91       35.45     10.32 o
   5   5   8       40.37       19.29     10.41 o
  -8   6   8      254.11      220.24     22.55 o
  -7   6   8      259.83      274.25     23.23 o
  -6   6   8      317.46      279.38     22.55 o
  -5   6   8      205.10      162.55     16.67 o
  -4   6   8     2040.83     2024.96     50.02 o
  -3   6   8      910.63      861.93     22.55 o
  -2   6   8     1164.98     1161.31     31.67 o
  -1   6   8      372.95      367.27     23.84 o
   0   6   8       27.53       12.04      7.90 o
   1   6   8     2391.20     2242.93     40.10 o
   2   6   8       40.64       47.17      9.54 o
   3   6   8      876.19      807.32     25.96 o
   4   6   8      207.83      208.14     18.10 o
   5   6   8       29.35       20.13     11.38 o
  -8   7   8       27.20       24.17     11.90 o
  -7   7   8        1.63        2.74      9.23 o
  -6   7   8       49.14       38.69     10.77 o
  -5   7   8      278.89      248.51     17.75 o
  -4   7   8        0.29        0.58      7.01 o
  -3   7   8       56.60       69.21      9.33 o
  -2   7   8       17.10       19.14      6.60 o
  -1   7   8       12.86        8.55      5.76 o
   0   7   8      554.75      511.12     20.15 o
   1   7   8       23.84       11.14      7.58 o
   2   7   8      564.94      593.32     33.84 o
   3   7   8      265.47      263.25     17.61 o
   4   7   8        8.76        9.15      8.89 o
   5   7   8        1.52       15.25     12.34 o
  -8   8   8      107.76      152.06     18.43 o
  -7   8   8      158.98      173.14     17.79 o
  -6   8   8      333.14      351.97     27.17 o
  -5   8   8      198.29      246.54     31.66 o
  -4   8   8     1420.70     1453.35     35.58 o
  -3   8   8     1252.27     1264.11     28.25 o
  -2   8   8      925.01     1040.45     49.04 o
  -1   8   8      918.35      895.39     19.95 o
   0   8   8       94.38      119.67     11.82 o
   1   8   8      506.12      530.60     30.01 o
   2   8   8      103.88      120.62     13.16 o
   3   8   8     1357.33     1344.67     52.22 o
   4   8   8      201.21      184.16     18.62 o
   5   8   8       55.31       70.17     15.67 o
  -8   9   8        7.23       12.58     11.33 o
  -7   9   8        6.49        8.26      9.91 o
  -6   9   8       70.38       76.04     12.82 o
  -5   9   8        6.99        0.00      7.32 o
  -4   9   8       44.87       33.51      9.76 o
  -3   9   8      510.18      540.50     26.36 o
  -2   9   8      315.66      325.25     15.85 o
  -1   9   8      144.70      125.86     12.39 o
   0   9   8       79.01       73.23     13.37 o
   1   9   8        2.42        0.00      7.99 o
   2   9   8       34.58       25.96      9.07 o
   3   9   8       88.72       88.12     12.66 o
   4   9   8        3.41        3.72     10.48 o
   5   9   8       20.11       12.25     14.57 o
  -8  10   8       68.11       86.71     22.94 o
  -7  10   8      151.53      134.50     17.25 o
  -6  10   8      566.05      522.44     28.98 o
  -5  10   8        7.83        1.01      7.95 o
  -4  10   8      558.87      551.46     27.62 o
  -3  10   8      708.66      633.02     25.03 o
  -2  10   8       91.70       78.88     10.96 o
  -1  10   8     1156.79     1229.24     26.89 o
   0  10   8       45.30       25.04      9.39 o
   1  10   8      202.85      243.76     25.34 o
   2  10   8        4.33        5.20      9.10 o
   3  10   8      147.24      145.01     16.90 o
   4  10   8        0.95       19.07     12.10 o
   5  10   8      159.00      102.65     22.54 o
  -7  11   8        0.45        0.00     11.27 o
  -6  11   8       23.10       25.69     11.02 o
  -5  11   8       50.73       37.19     20.98 o
  -4  11   8       14.05        0.98      8.94 o
  -3  11   8       78.04       75.05     11.84 o
  -2  11   8      120.08      118.81     13.40 o
  -1  11   8      203.16      227.93     13.11 o
   0  11   8       32.58        4.01      8.24 o
   1  11   8        2.18        0.00      7.75 o
   2  11   8        9.96       11.96      9.36 o
   3  11   8        8.13        0.68     11.75 o
   4  11   8       56.60       40.25     14.48 o
  -7  12   8      254.15      265.01     26.20 o
  -6  12   8      526.15      545.69     39.66 o
  -5  12   8        5.29        0.00     10.66 o
  -4  12   8      630.25      622.44     27.16 o
  -3  12   8        4.10        9.04      8.88 o
  -2  12   8      218.76      230.98     15.05 o
  -1  12   8     1138.28     1121.16     27.07 o
   0  12   8      247.33      254.51     16.87 o
   1  12   8      504.37      517.22     35.65 o
   2  12   8        0.62        1.78     10.17 o
   3  12   8      125.15      114.87     25.09 o
   4  12   8       22.02       27.69     15.66 o
  -7  13   8        1.38        0.00     16.36 o
  -6  13   8        4.25       14.51     12.15 o
  -5  13   8        0.82        0.00      9.63 o
  -4  13   8       29.43       31.19     15.97 o
  -3  13   8       26.11       20.06      9.75 o
  -2  13   8        0.40        0.00      7.45 o
  -1  13   8      111.30      107.80     12.54 o
   0  13   8       64.56       42.06     10.38 o
   1  13   8       35.84       40.25     12.28 o
   2  13   8        9.72        2.85     12.11 o
   3  13   8        0.51        8.17     11.71 o
   4  13   8        0.08        0.00     16.04 o
  -6  14   8      283.50      243.53     31.23 o
  -5  14   8        2.15        7.45     10.56 o
  -4  14   8      191.26      181.32     17.95 o
  -3  14   8       11.39       32.91     10.95 o
  -2  14   8      205.38      237.77     16.41 o
  -1  14   8      112.82      120.52     15.72 o
   0  14   8      151.88      166.34     17.36 o
   1  14   8      376.20      411.27     26.70 o
   2  14   8        0.15        9.91     11.25 o
   3  14   8       84.31       95.14     17.17 o
  -6  15   8        3.48        6.03     18.47 o
  -5  15   8       75.02       58.53     15.18 o
  -4  15   8       87.22       76.57     14.29 o
  -3  15   8       15.96       39.52     11.52 o
  -2  15   8        1.40       14.42      8.96 o
  -1  15   8       48.54       33.08      9.59 o
   0  15   8        1.34        0.00     12.30 o
   1  15   8      168.44      147.34     29.83 o
   2  15   8        1.93        0.00     11.12 o
   3  15   8        0.68        0.00     13.56 o
  -5  16   8        0.59        5.18     11.96 o
  -4  16   8      223.64      258.10     22.47 o
  -3  16   8       71.33       60.43     15.12 o
  -2  16   8      386.76      391.84     26.01 o
  -1  16   8       78.56       83.89     12.00 o
   0  16   8        3.96        0.00     12.31 o
   1  16   8      147.68      168.93     33.81 o
   2  16   8        0.27       14.09     12.59 o
  -4  17   8        0.08        0.00     11.13 o
  -3  17   8       31.90       49.63     12.48 o
  -2  17   8        3.26        8.13      9.10 o
  -1  17   8        0.57        0.00      9.44 o
   0  17   8        0.51        0.00     10.39 o
   1  17   8        6.15        0.00     20.59 o
  -3  18   8        5.87       27.37     11.52 o
  -2  18   8      223.04      240.78     20.03 o
  -1  18   8       32.98       29.33     11.25 o
   0  18   8       50.22       56.57     14.94 o
  -9   1   9       26.49       11.61     45.66 o
  -8   1   9        2.21        4.98     10.42 o
  -7   1   9      190.59      204.37     17.66 o
  -6   1   9      770.67      797.85     38.58 o
  -5   1   9      429.08      436.33     21.67 o
  -4   1   9     1573.11     1592.78     32.04 o
  -3   1   9        0.33        0.00      5.72 o
  -2   1   9     4291.25     4273.34     53.56 o
  -1   1   9     1629.27     1648.43     28.81 o
   0   1   9      701.96      766.25     41.03 o
   1   1   9      544.80      585.10     20.17 o
   2   1   9      533.64      448.36     19.60 o
   3   1   9       15.82        4.08      8.94 o
   4   1   9        6.02        8.95      9.58 o
   5   1   9      313.73      331.45     22.16 o
  -8   2   9      117.45      121.70     15.94 o
  -7   2   9       52.94       56.18     12.09 o
  -6   2   9        0.00        0.00      7.52 o
  -5   2   9       21.00       22.25      7.93 o
  -4   2   9        6.27        3.61      6.19 o
  -3   2   9      382.77      436.35     17.26 o
  -2   2   9       22.68       27.05      7.00 o
  -1   2   9        3.86        1.10      6.15 o
   0   2   9        7.00        1.06     11.98 o
   1   2   9      424.58      454.05     18.22 o
   2   2   9        6.13        4.21      7.95 o
   3   2   9      110.04      100.94     15.62 o
   4   2   9       49.37       39.17     10.99 o
   5   2   9       79.04       62.30     13.53 o
  -8   3   9       17.47        9.61     14.00 o
  -7   3   9      133.50      140.63     16.47 o
  -6   3   9      233.62      182.38     16.30 o
  -5   3   9      109.70      118.32     12.01 o
  -4   3   9     1461.06     1444.20     42.36 o
  -3   3   9        0.64        5.89      6.12 o
  -2   3   9     1410.49     1440.88     28.67 o
  -1   3   9      287.65      297.21     19.27 o
   0   3   9     1871.70     1729.98     60.97 o
   1   3   9      212.89      252.94     18.51 o
   2   3   9       55.72       49.60     10.47 o
   3   3   9      370.40      327.89     31.89 o
   4   3   9       10.03        3.27      9.64 o
   5   3   9       53.24       57.60     13.57 o
  -8   4   9       48.51       43.70     12.77 o
  -7   4   9       14.23       18.25      9.63 o
  -6   4   9       81.64       68.04     11.84 o
  -5   4   9        4.70        3.54      6.83 o
  -4   4   9        0.29        1.97      6.44 o
  -3   4   9      309.15      323.66     16.65 o
  -2   4   9       44.92       25.63     10.79 o
  -1   4   9      227.63      221.43     14.20 o
   0   4   9      766.98      761.85     54.18 o
   1   4   9      423.81      335.37     20.56 o
   2   4   9       38.55       29.35      9.91 o
   3   4   9       12.06       12.50      9.02 o
   4   4   9      102.80       74.08     18.45 o
   5   4   9      119.54       98.96     15.15 o
  -8   5   9       44.49       61.32     18.78 o
  -7   5   9      583.27      602.03     28.06 o
  -6   5   9      169.18      243.31     19.05 o
  -5   5   9       50.49       21.84     11.13 o
  -4   5   9     1804.07     1877.28     38.85 o
  -3   5   9      105.72      121.07     10.98 o
  -2   5   9     1290.52     1278.44     32.24 o
  -1   5   9        5.59        7.50      8.07 o
   0   5   9      851.87      911.79     44.43 o
   1   5   9      634.95      699.44     29.14 o
   2   5   9        8.13        3.80      8.17 o
   3   5   9      991.01     1092.57     32.49 o
   4   5   9        0.90       12.09     10.06 o
   5   5   9       46.58       52.82     15.18 o
  -8   6   9       10.62        0.00     10.95 o
  -7   6   9       11.09        0.90      9.35 o
  -6   6   9       47.21       17.13     13.47 o
  -5   6   9       11.04        0.00      7.88 o
  -4   6   9        3.15        2.94      7.37 o
  -3   6   9       17.21       17.19      7.20 o
  -2   6   9        0.08        3.15      6.31 o
  -1   6   9       25.91       25.47      9.14 o
   0   6   9        6.67        0.00     12.21 o
   1   6   9       76.60       53.60     12.53 o
   2   6   9       32.54       16.12      9.07 o
   3   6   9       10.86        0.00      8.68 o
   4   6   9        0.19        2.40     10.05 o
   5   6   9       30.68       28.83     17.91 o
  -8   7   9       31.95       26.18     12.49 o
  -7   7   9      210.71      220.88     19.57 o
  -6   7   9      115.60       99.97     14.06 o
  -5   7   9      210.55      244.59     19.00 o
  -4   7   9      677.91      653.09     31.83 o
  -3   7   9        0.28        1.72      6.27 o
  -2   7   9      602.79      635.15     20.58 o
  -1   7   9        3.10        0.00      8.01 o
   0   7   9       66.17       78.44     18.62 o
   1   7   9      163.53      175.17     18.32 o
   2   7   9      191.08      184.96     15.34 o
   3   7   9      856.75      861.97     31.74 o
   4   7   9       58.47       64.13     13.29 o
  -8   8   9        1.38       17.86     14.48 o
  -7   8   9        2.21       19.18     10.37 o
  -6   8   9        7.91        0.00      9.09 o
  -5   8   9      408.33      380.41     24.34 o
  -4   8   9        6.72        5.71      8.01 o
  -3   8   9        7.10        7.82      7.62 o
  -2   8   9      354.43      371.73     17.06 o
  -1   8   9        1.74       11.10      7.76 o
   0   8   9        1.30       23.89     16.26 o
   1   8   9       66.73       88.01     17.11 o
   2   8   9       21.93       13.32      9.31 o
   3   8   9       56.54       54.94     14.73 o
   4   8   9        0.05        0.00     10.71 o
  -7   9   9      118.92      117.32     20.53 o
  -6   9   9      201.45      193.27     19.28 o
  -5   9   9      225.50      199.94     18.11 o
  -4   9   9      461.15      485.86     23.75 o
  -3   9   9       44.06       30.16     10.26 o
  -2   9   9      146.96      148.07     12.54 o
  -1   9   9      134.55      144.28     25.70 o
   0   9   9      180.58      199.06     25.80 o
   1   9   9      580.03      615.53     42.16 o
   2   9   9        0.32        0.00      8.46 o
   3   9   9      246.29      253.32     18.79 o
   4   9   9       90.71      102.24     17.20 o
  -7  10   9       18.76       12.55     12.40 o
  -6  10   9        0.00        0.00      9.69 o
  -5  10   9       11.66       16.45     11.94 o
  -4  10   9       27.81       42.31     12.56 o
  -3  10   9       88.30       77.60     12.42 o
  -2  10   9      273.86      230.70     17.35 o
  -1  10   9       23.38       14.60      8.73 o
   0  10   9        8.05        0.00     14.93 o
   1  10   9       82.03       64.36     14.50 o
   2  10   9        3.77        1.57     11.09 o
   3  10   9       26.32       14.82     11.80 o
   4  10   9        5.34        2.93     12.31 o
  -7  11   9      238.09      264.40     26.38 o
  -6  11   9      220.23      228.33     20.89 o
  -5  11   9       98.33       80.82     22.08 o
  -4  11   9       75.78       92.81     13.55 o
  -3  11   9      188.43      189.02     16.96 o
  -2  11   9      352.98      326.21     20.07 o
  -1  11   9      167.34      142.94     18.90 o
   0  11   9      133.84      136.26     17.66 o
   1  11   9      469.16      494.52     35.41 o
   2  11   9        0.73        4.26     11.23 o
   3  11   9      216.17      249.90     24.45 o
  -7  12   9       17.61        0.00     26.40 o
  -6  12   9       10.23       33.61     16.59 o
  -5  12   9        8.29        0.00      9.61 o
  -4  12   9      151.83      134.81     16.05 o
  -3  12   9       76.36       55.78     12.09 o
  -2  12   9       16.71       11.87      9.69 o
  -1  12   9        3.53       10.13     12.72 o
   0  12   9        0.15        7.97     11.69 o
   1  12   9       53.65       25.07     13.59 o
   2  12   9        2.51        3.79     12.49 o
   3  12   9        0.00        3.21     12.47 o
  -6  13   9      193.81      152.68     20.93 o
  -5  13   9       71.45       95.73     20.41 o
  -4  13   9       14.21       25.43     10.96 o
  -3  13   9        0.90        0.00      8.43 o
  -2  13   9       32.89       45.06     11.22 o
  -1  13   9        1.46        0.00     11.86 o
   0  13   9      246.50      228.17     27.59 o
   1  13   9      233.37      219.23     39.21 o
   2  13   9        4.44        0.00     24.88 o
   3  13   9      117.79      130.67     19.15 o
  -6  14   9       23.88       48.15     21.22 o
  -5  14   9       56.55       32.01     15.69 o
  -4  14   9      106.19      147.19     17.70 o
  -3  14   9       27.99        2.94     10.00 o
  -2  14   9        5.75        1.68      9.21 o
  -1  14   9       83.77       74.72     16.08 o
   0  14   9       17.27       13.75     24.63 o
   1  14   9        3.48       19.17     15.04 o
   2  14   9        8.16        8.84     15.98 o
  -5  15   9       21.46       29.56     16.97 o
  -4  15   9      103.43      110.08     16.78 o
  -3  15   9        2.04        3.15      9.88 o
  -2  15   9      272.43      305.69     22.07 o
  -1  15   9      102.30       93.51     17.29 o
   0  15   9       60.53       70.86     24.03 o
   1  15   9      112.44      202.37     69.31 o
   2  15   9        0.09        0.00     16.36 o
  -4  16   9       50.72       29.18     14.47 o
  -3  16   9        2.94        0.00     10.68 o
  -2  16   9       19.35       19.73     10.85 o
  -1  16   9       21.76       25.83     15.81 o
   0  16   9        0.05        0.00     17.44 o
   1  16   9       16.86        7.95     21.07 o
  -3  17   9       20.53       12.44     11.88 o
  -2  17   9      178.94      181.26     19.17 o
  -1  17   9       18.21       23.56     16.23 o
   0  17   9       35.65       27.01     23.34 o
  -8   0  10       42.36       49.34     19.25 o
  -7   0  10      763.79      827.59     51.93 o
  -6   0  10      205.87      186.50     21.55 o
  -5   0  10      378.16      402.27     27.44 o
  -4   0  10       14.95        1.59     11.55 o
  -3   0  10     1054.69     1218.63     39.52 o
  -2   0  10     1983.37     2122.89     81.37 o
  -1   0  10      300.26      255.23     42.35 o
   0   0  10      523.87      605.62     56.66 o
   1   0  10      668.54      550.61     55.56 o
   2   0  10      362.04      389.54     33.08 o
   3   0  10      200.73      207.08     24.69 o
   4   0  10        0.34        0.00     13.92 o
  -8   1  10        0.57        0.00      9.70 o
  -7   1  10        3.98        0.00      9.57 o
  -6   1  10        2.08       11.70      8.29 o
  -5   1  10        0.66       14.58      7.87 o
  -4   1  10       16.38       10.26      7.01 o
  -3   1  10       13.95       11.19      7.03 o
  -2   1  10        2.04        7.21      6.54 o
  -1   1  10       43.63       76.76     19.83 o
   0   1  10       35.30       10.23     15.15 o
   1   1  10      193.60      156.18     25.14 o
   2   1  10        8.07       11.31     10.03 o
   3   1  10        0.03        0.00      9.34 o
   4   1  10        7.99        0.00     10.32 o
  -8   2  10        9.62        0.74      8.78 o
  -7   2  10      776.59      829.27     32.40 o
  -6   2  10      165.72      149.97     14.21 o
  -5   2  10      607.15      540.44     27.80 o
  -4   2  10      727.67      789.65     23.74 o
  -3   2  10       61.16       59.68      9.23 o
  -2   2  10      381.93      444.18     17.85 o
  -1   2  10       98.72      100.85     42.08 o
   0   2  10     1096.91     1104.27     51.51 o
   1   2  10      469.27      567.19     39.67 o
   2   2  10      156.64      171.31     18.56 o
   3   2  10      481.95      501.00     23.47 o
   4   2  10        6.63       13.95     10.78 o
  -8   3  10       14.65        0.00      9.29 o
  -7   3  10       12.73       17.75     11.15 o
  -6   3  10        9.39        0.00      8.40 o
  -5   3  10        2.23        0.00      7.19 o
  -4   3  10       44.30       54.00     10.54 o
  -3   3  10       37.82       25.90      7.79 o
  -2   3  10      382.19      412.66     21.06 o
  -1   3  10      324.34      315.13     30.91 o
   0   3  10      118.83      112.52     22.55 o
   1   3  10      442.58      371.80     53.08 o
   2   3  10       19.06       27.53     11.61 o
   3   3  10       16.80       24.76     10.96 o
   4   3  10        5.21        0.00     10.46 o
  -8   4  10        2.68       15.12     11.01 o
  -7   4  10      742.64      769.95     41.87 o
  -6   4  10      144.05      130.28     24.16 o
  -5   4  10      649.84      663.19     24.09 o
  -4   4  10      982.60      975.22     26.69 o
  -3   4  10        2.65        5.20      7.58 o
  -2   4  10      539.69      601.23     20.43 o
  -1   4  10        3.98       17.65     14.55 o
   0   4  10      749.33      708.64     42.84 o
   1   4  10      201.97      288.14     31.29 o
   2   4  10      163.48      149.74     20.55 o
   3   4  10      959.91      960.61     32.28 o
   4   4  10        4.58        4.78     10.42 o
  -8   5  10       11.12       10.93     13.19 o
  -7   5  10        5.38        5.77     10.25 o
  -6   5  10        5.82        0.00      9.16 o
  -5   5  10       84.25       59.17     11.73 o
  -4   5  10        0.89        0.00      7.45 o
  -3   5  10        0.10        5.03      6.71 o
  -2   5  10      318.61      305.63     15.96 o
  -1   5  10      164.36      134.63     23.73 o
   0   5  10      427.94      415.34     35.16 o
   1   5  10        0.10        0.00     11.25 o
   2   5  10       31.58       32.28     14.88 o
   3   5  10        0.03        7.81     10.25 o
   4   5  10       12.73       19.53     11.98 o
  -8   6  10        0.11        0.00     13.45 o
  -7   6  10      251.33      256.35     24.49 o
  -6   6  10       83.75       77.61     13.61 o
  -5   6  10      610.33      679.55     28.08 o
  -4   6  10      796.66      795.14     28.26 o
  -3   6  10       21.13       20.73      7.81 o
  -2   6  10     1579.10     1593.39     32.68 o
  -1   6  10        9.56       29.52     15.82 o
   0   6  10      138.16      187.12     39.88 o
   1   6  10      304.23      261.88     24.15 o
   2   6  10       89.22       59.06     18.10 o
   3   6  10      742.28      713.95     30.75 o
   4   6  10        5.95       29.91     13.08 o
  -7   7  10        0.13        0.00     10.95 o
  -6   7  10      116.97       66.08     13.63 o
  -5   7  10      133.51      125.38     14.88 o
  -4   7  10        4.31        6.02      8.59 o
  -3   7  10        6.96        8.59      7.51 o
  -2   7  10      107.15      122.20     11.92 o
  -1   7  10      303.50      284.25     30.25 o
   0   7  10      148.37      164.88     41.25 o
   1   7  10       28.79       21.11     13.40 o
   2   7  10       60.63       39.88     25.25 o
   3   7  10        5.19        0.00     10.95 o
   4   7  10        0.06        0.00     12.07 o
  -7   8  10      156.97      139.97     17.87 o
  -6   8  10       79.00       77.19     14.37 o
  -5   8  10      272.47      264.37     20.38 o
  -4   8  10     1109.62     1124.52     35.28 o
  -3   8  10      216.43      230.92     17.27 o
  -2   8  10     1076.52     1099.30     41.25 o
  -1   8  10       46.91       38.10     26.40 o
   0   8  10      436.06      496.19     37.67 o
   1   8  10      667.44      629.12     42.56 o
   2   8  10        1.68        4.25     12.31 o
   3   8  10      417.46      505.19     42.98 o
  -7   9  10       12.34        1.98     12.37 o
  -6   9  10       17.04        2.79     10.83 o
  -5   9  10        2.72       10.96     10.18 o
  -4   9  10      165.95      178.80     17.26 o
  -3   9  10       26.50       23.18     10.83 o
  -2   9  10        4.22        0.00      7.16 o
  -1   9  10       27.99       12.84     14.10 o
   0   9  10       65.15       60.64     19.11 o
   1   9  10       55.86        6.22     20.90 o
   2   9  10       79.22       87.37     16.91 o
   3   9  10        0.16        5.64     11.53 o
  -7  10  10      177.12      213.95     53.63 o
  -6  10  10       77.57       80.45     16.29 o
  -5  10  10      147.41      155.74     17.33 o
  -4  10  10      347.41      373.99     25.97 o
  -3  10  10      520.41      528.12     27.28 o
  -2  10  10      928.00      910.74     41.84 o
  -1  10  10      127.25      143.32     24.11 o
   0  10  10      474.41      499.19     38.42 o
   1  10  10      374.66      402.63     31.11 o
   2  10  10       23.85       24.06     14.78 o
   3  10  10      341.76      363.16     34.44 o
  -6  11  10        2.16        4.88     12.14 o
  -5  11  10       10.98       21.91     17.36 o
  -4  11  10       24.58        9.92      9.94 o
  -3  11  10       24.87       22.06     10.06 o
  -2  11  10        9.00       13.04      9.09 o
  -1  11  10        4.58        8.05     28.33 o
   0  11  10        6.15       34.90     16.88 o
   1  11  10        3.36        7.98     14.73 o
   2  11  10        0.03       25.84     15.32 o
  -6  12  10      194.42      193.07     33.70 o
  -5  12  10      331.26      347.07     24.65 o
  -4  12  10      186.35      169.52     17.58 o
  -3  12  10        6.21        7.60      9.97 o
  -2  12  10      464.39      487.58     24.55 o
  -1  12  10      116.45      122.11     36.85 o
   0  12  10      364.94      387.10     62.43 o
   1  12  10      398.17      409.95     32.63 o
   2  12  10        3.55       23.72     17.53 o
  -5  13  10       15.75       30.04     19.22 o
  -4  13  10        4.18        1.79     10.00 o
  -3  13  10        2.31        2.25      9.34 o
  -2  13  10        9.84       14.90     11.09 o
  -1  13  10       50.44       50.61     28.05 o
   0  13  10        0.11       17.60     27.50 o
   1  13  10        0.04       19.61     18.23 o
   2  13  10       22.16        0.00     18.13 o
  -5  14  10      194.28      188.67     26.43 o
  -4  14  10      145.07      165.31     18.75 o
  -3  14  10        9.34        9.64     10.79 o
  -2  14  10      361.37      339.47     27.73 o
  -1  14  10      127.14       77.01     33.00 o
   0  14  10      225.45      226.63     49.51 o
   1  14  10      205.88      279.71     46.76 o
  -4  15  10        1.47        7.37     13.88 o
  -3  15  10        7.82        1.13     11.20 o
  -2  15  10        8.65       16.27     12.89 o
  -1  15  10        6.88        0.00     24.20 o
  -2  16  10      160.88      170.81     21.47 o
  -8   1  11        0.02       12.72     19.44 o
  -7   1  11      427.32      435.19     27.84 o
  -6   1  11      201.11      235.38     21.44 o
  -5   1  11       66.52       54.09     10.29 o
  -4   1  11        5.45        0.25      7.30 o
  -3   1  11      130.32      130.75     12.51 o
  -2   1  11      491.17      515.73     39.47 o
  -1   1  11      299.15      349.52     34.22 o
   0   1  11     1332.40     1286.27     57.56 o
   1   1  11     1121.01     1030.05     52.89 o
   2   1  11      178.47      135.32     26.59 o
   3   1  11      678.86      686.51     39.60 o
  -8   2  11        4.70        0.00     16.34 o
  -7   2  11       10.70       10.07     11.79 o
  -6   2  11       35.75       14.90     12.87 o
  -5   2  11        2.45        1.10      7.75 o
  -4   2  11      278.45      249.21     25.21 o
  -3   2  11       35.72       36.32      8.86 o
  -2   2  11      504.95      507.66     39.48 o
  -1   2  11      124.15      135.24     24.86 o
   0   2  11       26.87       25.85     17.11 o
   1   2  11        0.25        0.00     16.89 o
   2   2  11       24.40        0.00     15.75 o
   3   2  11        4.31        0.00     15.46 o
  -7   3  11      253.70      299.10     23.97 o
  -6   3  11        1.50       10.48     10.40 o
  -5   3  11      448.33      503.31     22.92 o
  -4   3  11      500.21      486.42     22.92 o
  -3   3  11       11.61        4.96      7.35 o
  -2   3  11      560.65      619.27     41.99 o
  -1   3  11      197.86      174.64     32.45 o
   0   3  11      834.48      766.74     46.83 o
   1   3  11      800.88      734.10     47.41 o
   2   3  11      252.92      308.93     34.80 o
   3   3  11      618.24      498.62     41.94 o
  -7   4  11        4.60        0.00     11.27 o
  -6   4  11      160.94      203.43     24.07 o
  -5   4  11        5.70        2.00      9.39 o
  -4   4  11       81.99       79.41     11.00 o
  -3   4  11        4.83        4.56      7.79 o
  -2   4  11       24.24       16.19     17.06 o
  -1   4  11        7.12        0.00     13.75 o
   0   4  11        4.96        6.47     14.55 o
   1   4  11        3.61        2.92     15.72 o
   2   4  11        0.36       23.91     22.28 o
   3   4  11        0.08        5.22     15.84 o
  -7   5  11      134.62      148.96     18.74 o
  -6   5  11        1.44        0.00     10.12 o
  -5   5  11      329.30      332.86     24.15 o
  -4   5  11      596.52      594.85     23.68 o
  -3   5  11        2.05        2.39      7.66 o
  -2   5  11     1326.10     1314.61     45.05 o
  -1   5  11      111.86      123.79     39.88 o
   0   5  11      194.51      214.62     36.58 o
   1   5  11      413.38      492.23     41.02 o
   2   5  11      296.66      240.09     32.22 o
   3   5  11      602.71      571.82     37.27 o
  -7   6  11       25.34        8.98     13.08 o
  -6   6  11        1.26        2.29     10.69 o
  -5   6  11        5.17        2.39      9.86 o
  -4   6  11        8.65        2.99      8.80 o
  -3   6  11        1.54       10.49      8.90 o
  -2   6  11        1.53        0.00     10.43 o
  -1   6  11       39.95       37.70     26.13 o
   0   6  11        1.45        0.00     13.55 o
   1   6  11        1.90       11.81     17.49 o
   2   6  11       17.96        0.00     18.08 o
   3   6  11        1.11        0.00     18.27 o
  -7   7  11      184.70      208.76     24.71 o
  -6   7  11        2.27        5.36     10.53 o
  -5   7  11      250.90      261.06     20.59 o
  -4   7  11      659.62      689.90     28.31 o
  -3   7  11       11.32        3.06      8.44 o
  -2   7  11     1092.39     1246.34    116.06 o
  -1   7  11        5.76       12.13     29.15 o
   0   7  11      697.57      687.09     45.65 o
   1   7  11      344.88      367.29     37.19 o
   2   7  11      206.56      317.14     29.96 o
   3   7  11      483.05      415.41     77.83 o
  -7   8  11        3.13        0.00     17.69 o
  -6   8  11        2.18        0.00     11.48 o
  -5   8  11        1.14        0.00      9.96 o
  -4   8  11       34.94       19.11     10.76 o
  -3   8  11        4.22        0.00      9.87 o
  -2   8  11       58.71       79.73     21.17 o
  -1   8  11        0.31       20.15     17.93 o
   0   8  11        0.34       10.07     15.36 o
   1   8  11       34.11       37.08     18.87 o
   2   8  11       16.62       12.46     15.20 o
  -6   9  11       34.90       35.73     14.25 o
  -5   9  11      111.45      116.11     16.77 o
  -4   9  11      424.77      470.11     25.54 o
  -3   9  11      129.53       99.78     14.23 o
  -2   9  11      702.03      748.00     45.58 o
  -1   9  11       67.79       99.69     22.16 o
   0   9  11      613.27      604.57     43.82 o
   1   9  11       90.68      106.80     24.03 o
   2   9  11      207.03      229.06     34.80 o
  -6  10  11        1.97        0.00     13.73 o
  -5  10  11        4.22       10.73     11.49 o
  -4  10  11       40.85       52.44     14.40 o
  -3  10  11        2.84        0.00      9.29 o
  -2  10  11       12.60        0.00     22.00 o
  -1  10  11        1.28        0.00     14.40 o
   0  10  11       25.93       32.06     20.39 o
   1  10  11       18.99        0.53     17.69 o
   2  10  11        4.58       36.30     24.03 o
  -5  11  11      268.37      295.13     26.00 o
  -4  11  11      361.51      350.91     23.71 o
  -3  11  11       48.29       40.72     11.94 o
  -2  11  11      487.44      458.20     59.41 o
  -1  11  11       41.07        9.35     24.20 o
   0  11  11      465.13      520.72     42.40 o
   1  11  11       95.77       95.35     25.69 o
  -5  12  11       16.14        5.87     13.65 o
  -4  12  11        9.95       22.23     12.08 o
  -3  12  11       10.42       20.14     10.70 o
  -2  12  11        7.69        6.60     25.30 o
  -1  12  11        4.73        0.00     23.65 o
   0  12  11        2.72        0.00     16.88 o
   1  12  11        7.64        0.00     22.28 o
  -4  13  11      163.05      197.40     23.74 o
  -3  13  11       80.40       93.37     15.72 o
  -2  13  11      410.28      500.56     64.91 o
  -1  13  11        6.98       39.60     33.00 o
   0  13  11      314.65      289.33     57.76 o
  -3  14  11       17.58        0.00     17.42 o
  -2  14  11        0.01        0.00     15.11 o
  -1  14  11        0.37        0.00     25.85 o
  -7   0  12      473.69      534.11     48.11 o
  -6   0  12      423.96      337.30     34.85 o
  -5   0  12      839.59      795.13     39.62 o
  -4   0  12      749.99      850.97     39.77 o
  -3   0  12      382.57      373.54     27.50 o
  -2   0  12     1496.33     1708.49     98.46 o
  -1   0  12       11.65        0.00     20.35 o
   0   0  12     1812.46     1842.70    104.51 o
   1   0  12      102.87      118.26     37.95 o
   2   0  12      625.59      559.41     66.01 o
  -7   1  12        0.88       13.08     12.99 o
  -6   1  12       19.42       25.66     10.51 o
  -5   1  12       23.82       22.18      9.56 o
  -4   1  12      169.98      157.42     15.17 o
  -3   1  12       13.71        2.95      8.69 o
  -2   1  12       32.65       29.73     20.35 o
  -1   1  12       15.14       22.01     34.93 o
   0   1  12        1.16        8.93     18.98 o
   1   1  12       10.16       28.32     18.84 o
   2   1  12        0.63       24.40     19.64 o
  -7   2  12      448.50      530.43     30.18 o
  -6   2  12      195.36      188.50     19.05 o
  -5   2  12      534.85      520.88     23.86 o
  -4   2  12      551.29      553.20     27.78 o
  -3   2  12      558.72      522.55     24.33 o
  -2   2  12     1671.85     1737.52     70.20 o
  -1   2  12       19.80       17.07     18.86 o
   0   2  12     1650.09     1629.10    111.94 o
   1   2  12      143.52      100.21     27.78 o
   2   2  12      492.70      440.83     42.78 o
  -7   3  12        1.56        3.46     16.89 o
  -6   3  12        0.08        0.00     10.70 o
  -5   3  12       13.00       28.33     10.40 o
  -4   3  12       75.73       53.76     11.32 o
  -3   3  12       22.79        5.94     12.95 o
  -2   3  12        4.65        0.00     16.72 o
  -1   3  12       71.32       74.68     23.96 o
   0   3  12        2.02       25.03     18.67 o
   1   3  12       16.40       29.64     20.68 o
   2   3  12        2.43       22.68     21.20 o
  -7   4  12      284.67      315.79     32.25 o
  -6   4  12        5.80        4.11     12.28 o
  -5   4  12      651.42      646.55     29.16 o
  -4   4  12      763.42      832.43     30.25 o
  -3   4  12      398.51      392.00     29.73 o
  -2   4  12     1916.20     1964.43    165.84 o
  -1   4  12       18.67        0.00     15.59 o
   0   4  12     1133.37     1027.79     56.64 o
   1   4  12       96.26       66.92     24.47 o
   2   4  12      474.92      446.85     43.76 o
  -6   5  12       16.58        4.44     13.67 o
  -5   5  12        8.89        4.03     11.07 o
  -4   5  12        4.44        3.50      9.18 o
  -3   5  12       27.23       13.75     13.27 o
  -2   5  12        0.71       13.72     17.58 o
  -1   5  12      139.33      124.30     26.43 o
   0   5  12       39.64       58.62     22.13 o
   1   5  12        0.03       12.43     20.03 o
   2   5  12        1.47       26.95     31.90 o
  -6   6  12        1.92        0.00     11.24 o
  -5   6  12      596.66      606.63     32.44 o
  -4   6  12      623.09      607.59     36.28 o
  -3   6  12      200.17      271.09     36.93 o
  -2   6  12     1196.62     1128.11     80.03 o
  -1   6  12       19.56        6.41     17.31 o
   0   6  12      860.71      906.31     74.53 o
   1   6  12       11.86        0.00     29.15 o
   2   6  12      517.99      575.91     69.31 o
  -6   7  12        6.89        0.00     11.57 o
  -5   7  12       21.90        0.00     11.03 o
  -4   7  12       25.67       24.83     11.49 o
  -3   7  12       64.33       57.68     16.47 o
  -2   7  12       19.38       32.84     41.53 o
  -1   7  12       16.98       18.57     19.23 o
   0   7  12       13.14        5.98     18.62 o
   1   7  12       38.32       73.69     42.90 o
  -6   8  12       51.62       41.17     27.08 o
  -5   8  12      345.34      395.86     26.24 o
  -4   8  12      328.50      350.05     23.53 o
  -3   8  12      153.05      155.12     41.80 o
  -2   8  12      478.81      494.77     52.53 o
  -1   8  12       14.47       15.76     32.18 o
   0   8  12      741.34      719.80     50.23 o
   1   8  12       23.21       58.35     24.68 o
  -5   9  12       33.60       47.58     16.02 o
  -4   9  12        7.75        0.00     10.59 o
  -3   9  12      106.82      104.62     25.85 o
  -2   9  12        9.51        0.00     23.65 o
  -1   9  12        5.55       15.07     19.22 o
   0   9  12        6.56        0.00     17.88 o
   1   9  12       38.42       23.01     22.94 o
  -5  10  12      265.82      294.87     30.81 o
  -4  10  12      238.66      262.20     21.42 o
  -3  10  12      139.63      134.35     25.45 o
  -2  10  12      384.67      405.39     62.16 o
  -1  10  12       15.03       11.97     19.01 o
   0  10  12      539.17      547.11     45.81 o
  -4  11  12        7.70        0.00     14.85 o
  -3  11  12       35.06        1.65     20.90 o
  -2  11  12        0.59        0.00     20.90 o
  -1  11  12        7.06       59.96     35.75 o
  -3  12  12      138.41      188.12     42.35 o
  -6   1  13       20.37       19.67     11.97 o
  -5   1  13      731.50      737.65     31.45 o
  -4   1  13      306.17      288.29     26.61 o
  -3   1  13      581.79      691.15     49.54 o
  -2   1  13      525.41      503.40     44.86 o
  -1   1  13       54.77       69.87     25.81 o
   0   1  13      717.83      702.37     52.79 o
  -6   2  13       68.23       48.15     15.60 o
  -5   2  13        1.86        5.92     10.40 o
  -4   2  13        3.38        0.00     10.08 o
  -3   2  13        0.01        2.98     17.69 o
  -2   2  13       19.06        0.00     31.08 o
  -1   2  13        9.85        6.44     19.25 o
   0   2  13       24.09       36.46     21.41 o
  -6   3  13       39.30       37.95     14.68 o
  -5   3  13      546.16      569.79     28.82 o
  -4   3  13      149.73      181.23     18.35 o
  -3   3  13      451.70      414.06     95.99 o
  -2   3  13      582.37      558.07     45.94 o
  -1   3  13      119.15      100.88     28.40 o
   0   3  13      603.64      569.07     48.03 o
  -5   4  13        1.72        0.00     12.21 o
  -4   4  13        0.61        3.50     11.64 o
  -3   4  13        6.51        0.00     18.48 o
  -2   4  13       39.66       31.32     20.74 o
  -1   4  13        0.14        0.00     17.84 o
   0   4  13        0.25        6.34     21.46 o
  -5   5  13      646.16      664.06     42.64 o
  -4   5  13      162.48      155.45     22.13 o
  -3   5  13      318.00      369.66     74.81 o
  -2   5  13      573.49      483.63     44.41 o
  -1   5  13       95.15       52.20     23.30 o
   0   5  13      327.10      294.83     54.46 o
  -5   6  13        0.01        0.00     12.52 o
  -4   6  13       26.94       16.50     16.14 o
  -3   6  13        1.09        1.87     20.88 o
  -2   6  13       11.12        0.00     18.01 o
  -1   6  13        0.01        0.00     18.67 o
   0   6  13        1.01        0.00     33.55 o
  -4   7  13      257.09      301.68     46.76 o
  -3   7  13      262.75      239.83     55.01 o
  -2   7  13      411.66      380.78     41.22 o
  -1   7  13       37.02       64.91     34.65 o
   0   7  13      302.21      269.53     52.26 o
  -4   8  13       18.10       15.27     20.05 o
  -2   8  13        2.37       12.65     25.30 o
  -1   8  13        0.02       21.45     30.80 o
  -4   0  14        3.81       17.05     36.30 o
  -3   0  14      198.80      196.92     53.36 o
  -4   1  14        0.20       17.51     23.92 o
  -3   1  14        2.65        0.00     33.00 o
  -2   1  14       15.76       62.16     40.70 o
  -4   2  14        0.28       29.70     36.85 o
  -3   2  14      273.87      295.38     58.86 o
  -2   2  14      139.35       59.96     44.00 o
  -3   3  14        0.67       11.00     37.95 o
  -2   3  14        5.28        0.00     31.35 o
 
